# Supplementary material for: Methyl 2,3-(3,6,9-trioxaundecane-1,11-diyldithio)-1,4,5,8-tetra­thia­fulvalene-6-carboxyl­ate
Source: Acta Crystallogr Sect E Struct Rep Online. 2009 Apr 18;65(Pt 5):o1057. doi: 10.1107/S1600536809013154 (PMC2977738; doi:10.1107/S1600536809013154)
Supplement: Supplementary file 2 [file e-65-o1057-Isup2.hkl]

# 
# h,k,l, Fc-squared, Fo-squared, sigma(Fo-squared) and status flag 
# 
data_I
_shelx_title ' YbDX09-2 in Cc' 
_shelx_refln_list_code          4 
_shelx_F_calc_maximum      235.50 
_exptl_crystal_F_000      1008.00 
_reflns_d_resolution_high  0.7701 
 
loop_ 
 _symmetry_equiv_pos_as_xyz 
 'x, y, z' 
 'x, -y, z+1/2' 
 'x+1/2, y+1/2, z' 
 'x+1/2, -y+1/2, z+1/2' 
 
_cell_length_a    22.6035 
_cell_length_b     5.2048 
_cell_length_c    17.8014 
_cell_angle_alpha  90.000 
_cell_angle_beta   90.654 
_cell_angle_gamma  90.000 
 
_shelx_F_squared_multiplier     1.000 
 
loop_ 
 _refln_index_h 
 _refln_index_k 
 _refln_index_l 
 _refln_F_squared_calc 
 _refln_F_squared_meas 
 _refln_F_squared_sigma 
 _refln_observed_status 
  -8   0 -22      141.39      164.43     81.61 o 
  -6   0 -22      138.52      115.12    111.72 o 
  -4   0 -22      110.32       87.19     52.95 o 
  -2   0 -22       12.25       53.92     65.82 o 
   0   0 -22      433.12      375.98     93.75 o 
   2   0 -22      688.17      768.71    212.28 o 
   4   0 -22     1186.21     1173.35    262.07 o 
   6   0 -22      428.52      349.99    225.88 o 
   8   0 -22       82.91       88.65     76.02 o 
  -7   1 -22        4.68        4.09     18.89 o 
  -5   1 -22      242.56      210.85     78.38 o 
  -3   1 -22       91.71       70.72     72.75 o 
  -1   1 -22       43.57       59.63     29.76 o 
   1   1 -22        1.45      -19.27     20.98 o 
   3   1 -22       28.27       31.82     46.40 o 
   5   1 -22       24.98       75.52     60.36 o 
   7   1 -22       40.77      134.08    122.78 o 
   0   2 -22      387.62      278.82     94.72 o 
   2   2 -22      139.03       90.84     88.65 o 
 -11   1 -21        8.00        4.98     20.78 o 
  -9   1 -21      113.78      131.71     62.44 o 
  -7   1 -21       73.58       35.80     26.47 o 
  -5   1 -21      121.90      127.38     78.46 o 
  -3   1 -21      374.71      447.03    136.62 o 
  -1   1 -21       66.20       85.85     41.41 o 
   1   1 -21       69.29       74.74     58.36 o 
   3   1 -21       73.45      101.47     44.12 o 
   5   1 -21      417.09      394.03    101.45 o 
   7   1 -21      409.12      446.79    105.53 o 
   9   1 -21      188.15      206.13     88.64 o 
  11   1 -21       14.96      128.75     69.58 o 
  -8   2 -21      177.60      125.53     66.42 o 
  -6   2 -21      141.91      113.88     54.64 o 
  -4   2 -21       19.61       -1.81     17.10 o 
  -2   2 -21      457.41      401.52    114.61 o 
   0   2 -21      642.48      794.28    162.33 o 
   2   2 -21      257.97      232.51     57.67 o 
   4   2 -21      128.72      155.06     48.65 o 
   6   2 -21       20.96       31.76     44.93 o 
   8   2 -21       59.26      141.64    119.50 o 
 -14   0 -20       72.73       42.50     39.83 o 
 -12   0 -20       51.02       24.04     33.03 o 
 -10   0 -20      123.54      125.81     43.23 o 
  -8   0 -20      357.08      365.53    122.17 o 
  -6   0 -20      102.94      157.39     67.52 o 
  -4   0 -20       75.71       18.22     32.30 o 
  -2   0 -20      310.89      326.19     88.65 o 
   0   0 -20      136.04      120.22     54.40 o 
   2   0 -20      837.78     1046.56    338.09 o 
   4   0 -20        1.25        0.97     38.37 o 
   6   0 -20      225.74      212.03    111.24 o 
   8   0 -20      454.10      736.65    220.53 o 
  10   0 -20      169.49      397.59    136.01 o 
  12   0 -20      193.52      171.23    142.81 o 
  14   0 -20       83.31      -20.89     77.96 o 
 -13   1 -20       39.12       32.50     32.77 o 
 -11   1 -20       31.54       41.50     43.87 o 
  -9   1 -20      114.95       86.47     39.71 o 
  -7   1 -20       31.15       17.54     40.86 o 
  -5   1 -20      311.67      393.68    124.84 o 
  -3   1 -20      183.26      162.79     56.68 o 
  -1   1 -20      140.25       97.55     76.44 o 
   1   1 -20      186.92      166.68     44.63 o 
   3   1 -20      689.67      865.76    117.31 o 
   5   1 -20      315.32      317.16     64.31 o 
   7   1 -20      126.37       16.97     49.43 o 
   9   1 -20       91.99      121.98     38.91 o 
  11   1 -20      136.48      169.45     90.96 o 
  13   1 -20      104.69        3.35     47.27 o 
 -10   2 -20       65.36       62.27     33.93 o 
  -8   2 -20      247.97      222.13     60.16 o 
  -6   2 -20       63.21       44.32     38.37 o 
  -4   2 -20       19.28        4.43     26.18 o 
  -2   2 -20       92.13       45.26     30.80 o 
   0   2 -20      127.24      141.18     38.65 o 
   2   2 -20       64.30       59.76     25.91 o 
   4   2 -20      112.85      108.20     37.15 o 
   6   2 -20      117.62      107.39     43.14 o 
   8   2 -20      110.63       76.68     52.11 o 
  10   2 -20      255.73      177.86     77.57 o 
  -5   3 -20       39.88       52.58     43.01 o 
  -3   3 -20      195.57      210.99    107.60 o 
  -1   3 -20      145.26      132.65     39.49 o 
   1   3 -20      247.01      205.14     48.95 o 
   3   3 -20      201.22      148.99     46.68 o 
   5   3 -20      181.50      142.73     44.10 o 
 -15   1 -19      300.94      272.66     83.55 o 
 -13   1 -19      153.61      127.67     54.39 o 
 -11   1 -19       31.24       26.31     30.16 o 
  -9   1 -19        9.02        4.45     20.43 o 
  -7   1 -19      434.37      493.82    131.28 o 
  -5   1 -19     1166.90     1269.44    175.14 o 
  -3   1 -19      595.95      634.28    125.79 o 
  -1   1 -19      100.37      124.36     35.03 o 
   1   1 -19       61.22       75.90     36.80 o 
   3   1 -19       90.92       64.55     39.71 o 
   5   1 -19     1202.47     1289.28    165.11 o 
   7   1 -19     1830.05     1928.90    263.54 o 
   9   1 -19      582.83      584.60    111.40 o 
  11   1 -19        1.17      -21.56     37.04 o 
  13   1 -19      114.66       74.32     56.69 o 
  15   1 -19      259.11      280.68     93.75 o 
 -12   2 -19      364.68      508.87    160.18 o 
 -10   2 -19      120.50      133.72     40.61 o 
  -8   2 -19        2.93       -5.95     21.88 o 
  -6   2 -19       91.85       92.89     42.30 o 
  -4   2 -19      233.39      208.82     58.63 o 
  -2   2 -19      322.94      336.57     82.99 o 
   0   2 -19      473.30      608.94    161.39 o 
   2   2 -19      125.78      148.07     52.67 o 
   4   2 -19       95.54       49.00     48.25 o 
   6   2 -19      247.34      198.77     55.07 o 
   8   2 -19       81.26       64.94     27.10 o 
  10   2 -19       28.06       38.55     24.47 o 
  12   2 -19      139.05      105.22     67.40 o 
  14   2 -19      141.59      120.46     68.73 o 
  -9   3 -19      130.33      160.97     38.69 o 
  -7   3 -19      307.65      202.35    108.14 o 
  -5   3 -19       61.58       59.57     27.95 o 
  -3   3 -19       66.81       50.08     30.61 o 
  -1   3 -19       89.54       94.69     42.24 o 
   1   3 -19      508.36      457.78    112.20 o 
   3   3 -19      456.04      395.02    125.73 o 
   5   3 -19      434.38      501.92     74.89 o 
   7   3 -19       40.18       47.45     26.96 o 
   9   3 -19      129.39      107.33     64.36 o 
 -18   0 -18       12.07       38.37     63.63 o 
 -16   0 -18        5.11       26.96     31.57 o 
 -14   0 -18      351.62      321.57     96.91 o 
 -12   0 -18      267.06      246.04    138.44 o 
 -10   0 -18      261.28      241.91     85.74 o 
  -8   0 -18       64.99       76.26     68.73 o 
  -6   0 -18      684.66      862.46    164.19 o 
  -4   0 -18      370.70      287.33    143.30 o 
  -2   0 -18     2557.32     2689.88    631.73 o 
   0   0 -18     2797.25     2761.05    407.31 o 
   2   0 -18     1118.96     1092.23    176.82 o 
   4   0 -18      746.08      806.11    150.58 o 
   6   0 -18      227.87      262.07     70.92 o 
   8   0 -18      494.22      595.30    125.08 o 
  10   0 -18     2310.96     2478.58    644.11 o 
  12   0 -18      607.19      535.30    220.05 o 
  14   0 -18      253.99       78.69    119.25 o 
  16   0 -18      196.64       64.36    107.35 o 
  18   0 -18       10.17       -8.99     22.59 o 
 -17   1 -18       57.33       61.20     39.22 o 
 -15   1 -18       47.20       16.02     19.83 o 
 -13   1 -18       26.99       35.12     29.65 o 
 -11   1 -18       90.66       86.06     30.87 o 
  -9   1 -18      114.13      121.89     42.16 o 
  -7   1 -18      443.25      548.54     86.22 o 
  -5   1 -18      370.77      344.43     73.38 o 
  -3   1 -18       12.40        8.59     21.72 o 
  -1   1 -18       75.14       70.12     32.36 o 
   1   1 -18      452.98      485.90    104.56 o 
   3   1 -18      466.35      479.87     95.48 o 
   5   1 -18      558.88      570.90    154.74 o 
   7   1 -18       10.18        6.80     20.28 o 
   9   1 -18       81.50       77.91     34.52 o 
  11   1 -18       12.12       15.86     21.47 o 
  13   1 -18      218.78      232.76     78.14 o 
  15   1 -18      539.95      537.91    164.79 o 
  17   1 -18       89.01       75.82     50.34 o 
 -14   2 -18       33.42       10.69     17.86 o 
 -12   2 -18      159.57      129.92     73.67 o 
 -10   2 -18       71.47      102.72     33.58 o 
  -8   2 -18      104.55       92.52     38.51 o 
  -6   2 -18      185.92      171.39     40.15 o 
  -4   2 -18      141.29       90.96     55.96 o 
  -2   2 -18       55.10       91.23     33.77 o 
   0   2 -18     1079.39     1106.52    145.07 o 
   2   2 -18      213.71      211.09     49.55 o 
   4   2 -18      138.18      121.50     66.34 o 
   6   2 -18      455.73      373.90     93.33 o 
   8   2 -18      495.30      575.59     91.32 o 
  10   2 -18      374.35      505.80    185.56 o 
  12   2 -18      441.43      592.41     87.21 o 
  14   2 -18       94.36       92.54     46.29 o 
  16   2 -18      115.43       82.30     36.07 o 
 -11   3 -18       12.10       47.25     20.64 o 
  -9   3 -18      365.05      554.30    100.33 o 
  -7   3 -18      494.20      528.21    110.24 o 
  -5   3 -18      281.88      430.28    166.37 o 
  -3   3 -18      227.07      211.67     56.71 o 
  -1   3 -18      127.13      164.07     37.04 o 
   1   3 -18      776.91      772.78    112.70 o 
   3   3 -18      775.43      762.49    173.35 o 
   5   3 -18      412.24      313.99    117.55 o 
   7   3 -18       86.65       88.17     27.71 o 
   9   3 -18       97.89       99.88     44.79 o 
  11   3 -18       48.22       54.98     36.74 o 
  -4   4 -18       42.87       55.06     24.18 o 
  -2   4 -18      152.05      109.64     50.74 o 
   0   4 -18       20.26       55.39     23.30 o 
   2   4 -18      184.59      175.31     53.14 o 
   4   4 -18       64.94       33.30     19.07 o 
   6   4 -18        8.07        2.38     10.52 o 
 -19   1 -17      150.47      107.22     38.55 o 
 -17   1 -17      340.15      333.63     85.98 o 
 -15   1 -17      324.92      390.62    124.84 o 
 -13   1 -17       10.07        7.64     19.92 o 
 -11   1 -17      104.47      116.38     42.43 o 
  -9   1 -17       38.60       52.50     31.74 o 
  -7   1 -17      201.96      172.20     31.66 o 
  -5   1 -17      496.58      721.67    215.31 o 
  -3   1 -17      864.17      911.60    137.17 o 
  -1   1 -17       45.20       45.93     21.68 o 
   1   1 -17      301.33      244.59     46.03 o 
   3   1 -17      224.80      206.37     76.38 o 
   5   1 -17       87.70       97.97     46.97 o 
   7   1 -17      446.40      431.09    119.86 o 
   9   1 -17      283.40      375.42     85.49 o 
  11   1 -17      235.78      232.08     83.66 o 
  13   1 -17      672.30      645.76    171.56 o 
  15   1 -17      288.10      205.97     63.56 o 
  17   1 -17       47.21       35.49     46.20 o 
  19   1 -17        6.56        5.45     16.64 o 
 -16   2 -17       54.24       65.83     43.28 o 
 -14   2 -17       31.84       41.32     21.42 o 
 -12   2 -17      132.06      123.48     37.35 o 
 -10   2 -17      374.18      345.95     98.31 o 
  -8   2 -17      299.87      356.68     75.82 o 
  -6   2 -17       13.24        5.61     15.85 o 
  -4   2 -17       43.99       25.99     23.78 o 
  -2   2 -17      471.12      485.46     69.54 o 
   0   2 -17      101.03       85.39     47.60 o 
   2   2 -17     1053.54     1079.77    137.54 o 
   4   2 -17      381.42      392.01     67.48 o 
   6   2 -17       64.46       60.54     29.17 o 
   8   2 -17      919.81      998.74    114.90 o 
  10   2 -17      530.42      645.52    117.49 o 
  12   2 -17      686.64      759.29    103.29 o 
  14   2 -17      226.23      148.40     79.66 o 
  16   2 -17       17.23       25.37     17.71 o 
 -13   3 -17      116.89      137.49     36.00 o 
 -11   3 -17      178.62      172.75     45.60 o 
  -9   3 -17      347.99      359.78     66.60 o 
  -7   3 -17      429.50      372.72    108.28 o 
  -5   3 -17       10.15       13.53     14.47 o 
  -3   3 -17       32.28       49.79     37.92 o 
  -1   3 -17      142.17      171.56     48.86 o 
   1   3 -17      163.44      167.03     52.26 o 
   3   3 -17      457.08      456.72     70.52 o 
   5   3 -17      227.19      212.86     58.02 o 
   7   3 -17      271.10      245.90     61.90 o 
   9   3 -17        5.41       -5.67     16.00 o 
  11   3 -17        8.05        5.06     27.41 o 
  13   3 -17       29.52       27.45     57.32 o 
  -8   4 -17       46.05       26.90     20.03 o 
  -6   4 -17       55.30       59.77     37.33 o 
  -4   4 -17       65.55       68.88     22.12 o 
  -2   4 -17       22.27       32.01     15.79 o 
   0   4 -17       23.82       18.72     17.35 o 
   2   4 -17      214.44      183.18     36.04 o 
   4   4 -17      363.56      271.88     51.10 o 
   6   4 -17      428.10      421.83     60.01 o 
   8   4 -17      110.87      160.06    121.44 o 
 -20   0 -16      106.67      135.04    102.98 o 
 -18   0 -16      109.47      136.98    101.77 o 
 -16   0 -16      126.47       67.76     42.02 o 
 -14   0 -16     1106.33     1233.82    221.75 o 
 -12   0 -16     2689.57     2993.48    687.83 o 
 -10   0 -16     1586.24     1702.34    288.78 o 
  -8   0 -16       90.20      117.31     76.02 o 
  -6   0 -16      263.27      267.17     69.22 o 
  -4   0 -16     1230.74     1321.02    205.23 o 
  -2   0 -16     8809.71     8243.79   1127.93 o 
   0   0 -16     1712.13     1641.86    214.70 o 
   2   0 -16      100.34       85.25     37.16 o 
   4   0 -16     1713.36     1772.53    245.06 o 
   6   0 -16      721.17      710.42    127.75 o 
   8   0 -16     1427.25     1404.57    229.03 o 
  10   0 -16     4234.46     4464.60    989.00 o 
  12   0 -16      963.02      991.19    327.40 o 
  14   0 -16       67.37       38.37     36.43 o 
  16   0 -16      400.73      358.49    102.74 o 
  18   0 -16      769.81      999.93    193.09 o 
  20   0 -16      825.89     1201.28    350.72 o 
 -19   1 -16       63.79       45.87     24.29 o 
 -17   1 -16       83.21       54.58     31.27 o 
 -15   1 -16       65.71       35.40     26.09 o 
 -13   1 -16       22.81       34.73     16.14 o 
 -11   1 -16       73.22       82.55     34.60 o 
  -9   1 -16       58.28       78.40     29.19 o 
  -7   1 -16      412.61      385.47    106.40 o 
  -5   1 -16       60.51       70.15     22.20 o 
  -3   1 -16      608.20      618.40     77.94 o 
  -1   1 -16      157.43      171.23     33.52 o 
   1   1 -16      418.54      423.61     69.25 o 
   3   1 -16      363.28      304.96     56.97 o 
   5   1 -16      160.85      155.35     59.49 o 
   7   1 -16      141.60      133.87     55.78 o 
   9   1 -16      781.96      750.92    114.91 o 
  11   1 -16      141.55       99.39     58.35 o 
  13   1 -16      421.70      459.02     81.61 o 
  15   1 -16      537.00      505.75    113.71 o 
  17   1 -16       80.26       71.45     33.79 o 
  19   1 -16      188.29      140.63     42.59 o 
 -18   2 -16        1.29        0.51     12.00 o 
 -16   2 -16      162.56      134.68     39.06 o 
 -14   2 -16      174.01      164.38     40.62 o 
 -12   2 -16      456.23      453.90    103.73 o 
 -10   2 -16      642.09      672.11    120.42 o 
  -8   2 -16       32.12       34.12     19.48 o 
  -6   2 -16      395.32      339.49     74.23 o 
  -4   2 -16      437.46      409.63     77.17 o 
  -2   2 -16      491.67      546.01     97.69 o 
   0   2 -16      537.14      559.73    104.45 o 
   2   2 -16      361.83      338.33     91.37 o 
   4   2 -16      109.05      105.50     28.52 o 
   6   2 -16     1097.30      991.21    135.16 o 
   8   2 -16      879.66     1062.92    154.39 o 
  10   2 -16      669.37      673.27    123.04 o 
  12   2 -16      858.93      893.43    109.03 o 
  14   2 -16       25.71       43.32     22.50 o 
  16   2 -16       66.14       85.81     38.01 o 
  18   2 -16      238.02      180.81     57.08 o 
 -15   3 -16       26.64       23.07     22.58 o 
 -13   3 -16       80.58       81.91     35.81 o 
 -11   3 -16      285.23      279.20     54.62 o 
  -9   3 -16      566.42      669.76     92.34 o 
  -7   3 -16      113.11       87.53     35.95 o 
  -5   3 -16      308.66      345.85     77.89 o 
  -3   3 -16      155.35      132.85     39.58 o 
  -1   3 -16      103.66      134.00     42.26 o 
   1   3 -16      716.95      667.59     83.61 o 
   3   3 -16      226.14      166.26     67.51 o 
   5   3 -16      461.99      549.33     62.07 o 
   7   3 -16      510.10      545.60     97.58 o 
   9   3 -16      300.53      204.79     58.09 o 
  11   3 -16       68.19       70.82     39.05 o 
  13   3 -16      187.53      213.25    136.74 o 
  15   3 -16       60.70      123.87     56.59 o 
 -10   4 -16       98.56       80.24     43.64 o 
  -8   4 -16      298.99      276.89     51.16 o 
  -6   4 -16      382.80      285.32    101.44 o 
  -4   4 -16      392.47      333.52     81.38 o 
  -2   4 -16      411.13      441.05     57.31 o 
   0   4 -16      183.39      157.72     34.04 o 
   2   4 -16      547.76      666.19     89.86 o 
   4   4 -16      488.62      546.34     59.00 o 
   6   4 -16     1006.01     1107.90    118.93 o 
   8   4 -16      498.11      492.56    166.86 o 
  10   4 -16      181.70      237.54    154.96 o 
 -21   1 -15       14.31       32.92     22.01 o 
 -19   1 -15      113.53       96.08     36.82 o 
 -17   1 -15      121.96       96.94     27.23 o 
 -15   1 -15        2.34       -6.00     14.94 o 
 -13   1 -15       12.88        6.04     23.35 o 
 -11   1 -15       47.87       28.23     19.55 o 
  -9   1 -15      989.39     1217.42    184.58 o 
  -7   1 -15     1197.22     1328.79    125.03 o 
  -5   1 -15      208.16      199.65     39.41 o 
  -3   1 -15        0.53        4.17     22.59 o 
  -1   1 -15      834.37      778.82    153.92 o 
   1   1 -15     3094.45     2866.08    392.56 o 
   3   1 -15     6342.03     5440.02    557.55 o 
   5   1 -15     2237.55     1892.80    207.57 o 
   7   1 -15      214.43      264.13     63.21 o 
   9   1 -15      110.48      139.34     31.03 o 
  11   1 -15      407.29      341.44     84.21 o 
  13   1 -15     1346.35     1444.80    192.12 o 
  15   1 -15     2030.84     2450.63    301.65 o 
  17   1 -15      570.27      712.05     95.71 o 
  19   1 -15       30.81       29.71     25.82 o 
  21   1 -15       87.56       62.35     35.42 o 
 -20   2 -15       73.80       93.36     35.99 o 
 -18   2 -15       90.16       97.01     39.96 o 
 -16   2 -15      288.43      288.10     58.89 o 
 -14   2 -15      442.97      617.14     77.80 o 
 -12   2 -15      274.42      217.17     63.46 o 
 -10   2 -15      426.35      452.57     74.82 o 
  -8   2 -15      488.60      472.66    136.42 o 
  -6   2 -15      103.87      107.08     32.75 o 
  -4   2 -15      924.24      968.64    100.25 o 
  -2   2 -15      600.10      631.51     93.63 o 
   0   2 -15      901.41      843.27     89.49 o 
   2   2 -15      153.27      154.04     33.76 o 
   4   2 -15       30.97       18.52     24.45 o 
   6   2 -15     1610.90     1421.77    219.44 o 
   8   2 -15      561.17      585.91    119.16 o 
  10   2 -15      774.88      969.32    132.84 o 
  12   2 -15       38.83       23.03     16.04 o 
  14   2 -15      141.26      119.28     27.60 o 
  16   2 -15        4.54       38.34     21.13 o 
  18   2 -15      453.12      343.25    165.28 o 
  20   2 -15      544.31      557.41    158.84 o 
 -17   3 -15       83.59       76.17     30.51 o 
 -15   3 -15       19.89       20.68     14.99 o 
 -13   3 -15       29.00       44.08     22.91 o 
 -11   3 -15       47.77       43.59     17.75 o 
  -9   3 -15        2.66       13.02     22.19 o 
  -7   3 -15      165.12      187.52     34.36 o 
  -5   3 -15      398.67      402.40     69.78 o 
  -3   3 -15       56.27       51.93     38.37 o 
  -1   3 -15      283.87      274.52     60.26 o 
   1   3 -15       49.11       75.77     24.64 o 
   3   3 -15      164.44      132.74     32.05 o 
   5   3 -15      966.55      966.98    155.21 o 
   7   3 -15      513.78      526.81     87.17 o 
   9   3 -15      152.21      145.88     43.84 o 
  11   3 -15      738.57      860.12    119.54 o 
  13   3 -15      500.24      500.43     54.35 o 
  15   3 -15       32.55       64.12     45.18 o 
  17   3 -15      388.91      420.18    133.34 o 
 -12   4 -15       26.29        2.61     16.44 o 
 -10   4 -15       32.63       30.74     22.73 o 
  -8   4 -15       48.79       52.39     23.32 o 
  -6   4 -15      297.69      390.89     76.68 o 
  -4   4 -15      417.46      608.19     68.71 o 
  -2   4 -15      153.28      114.13     46.25 o 
   0   4 -15      111.33      108.76     24.62 o 
   2   4 -15       82.66       53.70     14.83 o 
   4   4 -15      251.80      123.72     51.85 o 
   6   4 -15      459.58      526.78     68.48 o 
   8   4 -15      226.36      251.87     92.54 o 
  10   4 -15       17.51       22.34     53.68 o 
  12   4 -15       67.64       88.16     49.55 o 
  -3   5 -15       91.57       83.13     27.55 o 
  -1   5 -15       60.93       66.32     19.99 o 
   1   5 -15        5.80        6.85     18.68 o 
   3   5 -15       13.66       66.79     32.30 o 
 -22   0 -14      322.08      242.16     73.41 o 
 -20   0 -14      459.09      332.26     83.34 o 
 -18   0 -14      143.04      109.78     46.15 o 
 -16   0 -14      486.32      520.97    104.44 o 
 -14   0 -14     2088.82     2242.98    302.14 o 
 -12   0 -14     1065.12     1244.51    322.30 o 
 -10   0 -14       89.48       53.92     36.19 o 
  -8   0 -14       39.61       50.28     47.12 o 
  -6   0 -14      729.84      773.57    227.33 o 
  -4   0 -14       26.17       20.89     21.86 o 
  -2   0 -14     3377.15     3343.95    398.56 o 
   0   0 -14     1787.92     1818.43    219.32 o 
   2   0 -14      231.82      244.34     89.14 o 
   4   0 -14     3062.23     2981.09    550.61 o 
   6   0 -14     2287.45     2207.04    281.01 o 
   8   0 -14      156.43      194.30     50.28 o 
  10   0 -14      842.66      999.93    256.48 o 
  12   0 -14      390.78      432.57     82.34 o 
  14   0 -14     1502.04     1768.16    250.65 o 
  16   0 -14      867.30     1164.12    343.92 o 
  18   0 -14     2666.60     3495.27    735.19 o 
  20   0 -14      152.41      194.55     55.62 o 
  22   0 -14       44.93       -7.29     19.43 o 
 -21   1 -14       35.93       38.66     25.00 o 
 -19   1 -14      150.09      128.37     41.67 o 
 -17   1 -14       91.86       77.05     32.80 o 
 -15   1 -14       84.04       62.66     23.19 o 
 -13   1 -14      243.74      190.00     41.55 o 
 -11   1 -14      880.10      742.97    171.92 o 
  -9   1 -14      546.93      503.89     72.34 o 
  -7   1 -14      316.34      353.23     66.01 o 
  -5   1 -14      759.26      795.97    197.95 o 
  -3   1 -14     1623.76     1625.29    174.86 o 
  -1   1 -14      312.60      326.51     50.83 o 
   1   1 -14     1631.77     1471.61    228.44 o 
   3   1 -14      989.04      869.75    161.68 o 
   5   1 -14      348.11      350.33     53.50 o 
   7   1 -14     3167.78     3145.41    278.97 o 
   9   1 -14      654.40      716.36     84.72 o 
  11   1 -14      599.43      810.65    106.48 o 
  13   1 -14     1623.42     1562.27    163.42 o 
  15   1 -14       69.70       95.51     25.90 o 
  17   1 -14      225.74      268.59     77.23 o 
  19   1 -14       28.50       31.05     28.54 o 
  21   1 -14       85.82       56.32     28.74 o 
  23   1 -14      397.08      191.89     96.67 o 
 -20   2 -14       10.65       -3.96     12.47 o 
 -18   2 -14       37.56       28.79     20.98 o 
 -16   2 -14      230.30      208.13     53.58 o 
 -14   2 -14      145.88      139.05     29.53 o 
 -12   2 -14      238.29      218.26     64.39 o 
 -10   2 -14      142.48      118.64     50.17 o 
  -8   2 -14      208.99      175.60     53.18 o 
  -6   2 -14      189.54      173.45     45.09 o 
  -4   2 -14      829.90      907.20    109.30 o 
  -2   2 -14      483.62      459.65     80.05 o 
   0   2 -14      708.00      685.05    135.02 o 
   2   2 -14      149.75      161.80     54.02 o 
   4   2 -14      778.14      782.22     86.39 o 
   6   2 -14       57.56       48.68     17.62 o 
   8   2 -14     1071.40     1101.94    176.25 o 
  10   2 -14      472.69      529.63    109.55 o 
  12   2 -14       61.01       75.30     38.82 o 
  14   2 -14      471.08      528.91    101.89 o 
  16   2 -14      150.45      136.43     45.38 o 
  18   2 -14      352.85      377.54    118.40 o 
  20   2 -14      754.46      844.49    196.97 o 
 -19   3 -14        9.08        8.59     16.38 o 
 -17   3 -14      356.43      491.25     94.83 o 
 -15   3 -14       54.18       40.91     19.04 o 
 -13   3 -14       51.43       73.82     32.34 o 
 -11   3 -14       63.36       69.16     26.51 o 
  -9   3 -14        5.77        3.19     15.78 o 
  -7   3 -14      596.51      615.53     74.23 o 
  -5   3 -14      726.25      886.60    101.25 o 
  -3   3 -14       58.07       65.77     24.44 o 
  -1   3 -14      422.44      378.59     55.47 o 
   1   3 -14      204.37      167.87     40.68 o 
   3   3 -14      327.53      334.95     76.00 o 
   5   3 -14     1580.64     1500.99    211.37 o 
   7   3 -14      767.86      790.94    129.33 o 
   9   3 -14      486.33      598.32     85.54 o 
  11   3 -14     1008.64     1172.03    139.86 o 
  13   3 -14      482.76      494.46     48.18 o 
  15   3 -14      453.05      416.78    205.96 o 
  17   3 -14      619.36      705.32    270.57 o 
  19   3 -14       63.19       33.27     44.20 o 
 -14   4 -14       29.07       33.62     21.62 o 
 -12   4 -14      218.57      186.70     33.61 o 
 -10   4 -14       29.43       39.58     20.98 o 
  -8   4 -14      448.66      496.33     73.10 o 
  -6   4 -14      930.47     1047.46    133.52 o 
  -4   4 -14      269.59      340.85     74.61 o 
  -2   4 -14      273.10      296.11     46.19 o 
   0   4 -14       54.71       47.34     17.51 o 
   2   4 -14       54.50       45.58     20.91 o 
   4   4 -14      987.85     1071.13     97.90 o 
   6   4 -14      689.51      740.09     88.72 o 
   8   4 -14       92.22       70.95     18.37 o 
  10   4 -14      133.62      162.49     67.28 o 
  12   4 -14       78.56       60.23     72.86 o 
  14   4 -14       29.40        3.64     30.85 o 
  -7   5 -14      120.98      103.08     35.82 o 
  -5   5 -14       67.59       41.64     28.00 o 
  -3   5 -14      545.06      553.28    115.22 o 
  -1   5 -14       65.53       45.79     25.01 o 
   1   5 -14       26.79       17.83     19.44 o 
   3   5 -14      214.03      112.45     71.41 o 
   5   5 -14       52.58       31.09     80.88 o 
   7   5 -14      373.79      384.23    124.35 o 
 -23   1 -13       50.03       47.59     25.13 o 
 -21   1 -13      294.12      379.26     66.85 o 
 -19   1 -13      526.00      531.00     69.46 o 
 -17   1 -13      379.40      457.84     59.47 o 
 -15   1 -13       13.22        8.76     21.13 o 
 -13   1 -13      339.02      366.02     69.95 o 
 -11   1 -13      885.26      902.90    101.13 o 
  -9   1 -13     6151.06     6157.95    637.75 o 
  -7   1 -13     4534.46     4394.00    411.77 o 
  -5   1 -13      710.08      647.51     92.39 o 
  -3   1 -13      198.96      174.32     44.46 o 
  -1   1 -13     2333.09     2187.42    176.97 o 
   1   1 -13     3495.71     3264.65    306.06 o 
   3   1 -13     5091.95     4999.68    567.05 o 
   5   1 -13      493.15      433.37     56.40 o 
   7   1 -13       57.26       62.00     26.18 o 
   9   1 -13      123.65      131.90     30.19 o 
  11   1 -13      256.51      363.78     60.72 o 
  13   1 -13     1661.59     2132.34    274.75 o 
  15   1 -13     1294.35     1426.80    167.31 o 
  17   1 -13       96.32       96.67     45.96 o 
  19   1 -13      649.24      670.48    115.73 o 
  21   1 -13       97.77       -3.56     36.11 o 
  23   1 -13       69.35       57.96     43.48 o 
 -22   2 -13        1.92        7.77     19.77 o 
 -20   2 -13       81.47       60.14     29.59 o 
 -18   2 -13       23.66       22.10     15.14 o 
 -16   2 -13      209.41      234.02     39.76 o 
 -14   2 -13      273.26      298.65     79.38 o 
 -12   2 -13      125.95      139.77     30.37 o 
 -10   2 -13      260.83      225.70     58.65 o 
  -8   2 -13       10.54        5.39     33.15 o 
  -6   2 -13       41.23       42.17     15.21 o 
  -4   2 -13      199.73      176.09     33.20 o 
  -2   2 -13      611.68      621.64     67.83 o 
   0   2 -13     1490.67     1320.09    140.87 o 
   2   2 -13      140.25      155.77     45.88 o 
   4   2 -13      319.12      299.31     43.79 o 
   6   2 -13      823.47      839.16    127.96 o 
   8   2 -13      202.97      193.67     57.64 o 
  10   2 -13     2402.68     2420.82    298.83 o 
  12   2 -13      422.71      452.74     89.09 o 
  14   2 -13       27.42        7.03     23.28 o 
  16   2 -13      278.49      250.74     67.11 o 
  18   2 -13       59.71       17.07     39.35 o 
  20   2 -13      873.27      978.47    152.80 o 
  22   2 -13      544.46      716.01    173.90 o 
 -19   3 -13       28.06       23.42     26.99 o 
 -17   3 -13       52.83       49.00     28.90 o 
 -15   3 -13      142.14      122.02     37.30 o 
 -13   3 -13      259.02      268.63     44.29 o 
 -11   3 -13      405.49      564.69     76.76 o 
  -9   3 -13       13.37       18.09     13.48 o 
  -7   3 -13       33.65       27.73     13.78 o 
  -5   3 -13      427.87      340.25     60.00 o 
  -3   3 -13      403.11      352.74     86.31 o 
  -1   3 -13      606.70      580.77     86.84 o 
   1   3 -13     1002.83     1104.03    132.45 o 
   3   3 -13       27.93       24.77     13.06 o 
   5   3 -13       97.62       87.28     36.07 o 
   7   3 -13      533.17      514.74     57.93 o 
   9   3 -13      673.10      761.61    113.67 o 
  11   3 -13     1702.55     1880.43    185.62 o 
  13   3 -13      420.47      513.40     40.88 o 
  15   3 -13       10.04       25.75     33.27 o 
  17   3 -13      234.23      227.33    118.52 o 
  19   3 -13       10.73       26.96     47.12 o 
 -16   4 -13      173.71      200.86     41.89 o 
 -14   4 -13       49.66       46.34     25.08 o 
 -12   4 -13      108.43       81.20     28.44 o 
 -10   4 -13      515.93      495.15     76.82 o 
  -8   4 -13       63.77       68.08     21.43 o 
  -6   4 -13      626.80      659.22    115.08 o 
  -4   4 -13      296.55      303.25     45.26 o 
  -2   4 -13      290.80      268.48     39.49 o 
   0   4 -13      663.78      723.63     77.15 o 
   2   4 -13      351.22      386.50     51.65 o 
   4   4 -13       55.68       64.96     19.25 o 
   6   4 -13      139.12      118.19     18.27 o 
   8   4 -13      136.12      125.44     27.91 o 
  10   4 -13       50.51       60.96     40.07 o 
  12   4 -13      308.49      207.66     85.74 o 
  14   4 -13      179.69      201.83    132.37 o 
  16   4 -13        8.20       29.87     35.46 o 
  -9   5 -13       22.23       72.99     50.41 o 
  -7   5 -13      100.87       80.29     30.80 o 
  -5   5 -13       25.78       39.29     16.07 o 
  -3   5 -13      194.30      172.99     30.44 o 
  -1   5 -13      454.52      501.40     62.52 o 
   1   5 -13      349.43      431.06     44.74 o 
   3   5 -13       23.09       16.04     15.46 o 
   5   5 -13       24.83       25.26     41.53 o 
   7   5 -13      226.77      309.91    167.59 o 
   9   5 -13      607.98      610.35    184.34 o 
 -24   0 -12      163.61      123.59     50.46 o 
 -22   0 -12       89.27       81.20     37.77 o 
 -20   0 -12     1221.97     1292.21    244.98 o 
 -18   0 -12      137.50       78.21     35.70 o 
 -16   0 -12      762.74      665.73    112.45 o 
 -14   0 -12     1750.85     1537.18    196.97 o 
 -12   0 -12      354.47      268.14    101.04 o 
 -10   0 -12      703.37      873.15     92.78 o 
  -8   0 -12      620.82      766.53    110.02 o 
  -6   0 -12     2051.41     1691.89    353.39 o 
  -4   0 -12    13169.46    12547.12   2051.60 o 
  -2   0 -12     2329.12     2406.68    287.11 o 
   0   0 -12     4180.11     3862.50    384.23 o 
   2   0 -12     2642.09     2582.04    249.68 o 
   4   0 -12     1070.47     1122.83    213.00 o 
   6   0 -12    16419.12    18512.22   2691.58 o 
   8   0 -12     5547.10     6245.87   1072.07 o 
  10   0 -12     3547.88     4297.01    533.60 o 
  12   0 -12     1306.51     1309.60    323.27 o 
  14   0 -12      812.39      970.54    144.76 o 
  16   0 -12     3064.70     3647.80    448.11 o 
  18   0 -12     3722.42     4781.31    908.61 o 
  20   0 -12     1581.84     2192.71    446.41 o 
  22   0 -12      444.92      505.43    108.81 o 
  24   0 -12      397.38      446.65    109.30 o 
 -23   1 -12      223.78      174.96     37.52 o 
 -21   1 -12      215.42      172.41     33.44 o 
 -19   1 -12      465.75      511.79     87.12 o 
 -17   1 -12       86.89      104.50     43.84 o 
 -15   1 -12      269.05      238.29     51.44 o 
 -13   1 -12      804.58      774.49     86.86 o 
 -11   1 -12     1322.87     1350.13    131.33 o 
  -9   1 -12     2490.46     2299.27    253.69 o 
  -7   1 -12      891.11      863.88    112.95 o 
  -5   1 -12       66.53       56.03     17.84 o 
  -3   1 -12      217.36      231.78     34.37 o 
  -1   1 -12      618.77      534.43     57.61 o 
   1   1 -12     6442.69     6409.04    554.39 o 
   3   1 -12     1763.45     1531.13    216.77 o 
   5   1 -12      687.87      582.46    115.12 o 
   7   1 -12      200.86      219.87     42.54 o 
   9   1 -12      275.97      316.79     59.17 o 
  11   1 -12     3622.64     3650.86    327.43 o 
  13   1 -12      987.48     1130.36    124.64 o 
  15   1 -12      102.87      112.37     42.26 o 
  17   1 -12      156.99      124.87     31.00 o 
  19   1 -12      137.48      126.42     36.41 o 
  21   1 -12      143.27       72.96     43.11 o 
  23   1 -12      621.89      575.01    141.84 o 
 -22   2 -12        5.11       11.59     12.95 o 
 -20   2 -12       37.34       21.49     24.87 o 
 -18   2 -12      171.67      234.80     56.06 o 
 -16   2 -12      167.96      181.14     41.28 o 
 -14   2 -12      514.26      539.71     73.96 o 
 -12   2 -12       77.97       62.60     18.92 o 
 -10   2 -12      315.72      288.34     81.89 o 
  -8   2 -12     1193.74     1331.06    123.65 o 
  -6   2 -12      712.84      634.34     89.11 o 
  -4   2 -12      825.97      717.62     71.22 o 
  -2   2 -12     1132.06      940.85     90.98 o 
   0   2 -12      166.39      167.28     31.57 o 
   2   2 -12      211.76      191.12     29.46 o 
   4   2 -12     5033.73     4679.78    436.55 o 
   6   2 -12     1415.15     1426.52    153.12 o 
   8   2 -12     5726.16     5780.13    542.48 o 
  10   2 -12      269.01      318.76     36.93 o 
  12   2 -12      618.50      684.22     63.41 o 
  14   2 -12      312.38      302.86     48.68 o 
  16   2 -12     1607.79     1677.67    170.63 o 
  18   2 -12      443.33      575.72    140.75 o 
  20   2 -12      741.68     1070.35    151.07 o 
  22   2 -12       20.82       -8.50     53.43 o 
 -21   3 -12       64.94       66.56     29.61 o 
 -19   3 -12       34.62       19.22     23.02 o 
 -17   3 -12      212.19      235.07     40.69 o 
 -15   3 -12       92.17      113.13     32.77 o 
 -13   3 -12      930.40     1023.12    101.21 o 
 -11   3 -12      353.16      367.60     81.33 o 
  -9   3 -12      346.34      390.50     45.05 o 
  -7   3 -12       53.76       47.78     16.99 o 
  -5   3 -12      390.80      418.74     47.40 o 
  -3   3 -12      402.96      528.41    123.14 o 
  -1   3 -12     1319.19     1404.47    153.19 o 
   1   3 -12      333.18      347.04     41.24 o 
   3   3 -12      605.21      680.60     84.07 o 
   5   3 -12      280.87      227.76     49.46 o 
   7   3 -12      320.47      352.74     52.46 o 
   9   3 -12     1316.24     1422.52    156.15 o 
  11   3 -12      459.13      430.09     62.25 o 
  13   3 -12      183.99      149.16     56.10 o 
  15   3 -12      305.24      323.51     89.87 o 
  17   3 -12       34.36       60.72     32.79 o 
  19   3 -12       45.64       -2.43     29.63 o 
  21   3 -12      430.30       71.65    167.10 o 
 -16   4 -12       98.95      164.83     36.21 o 
 -14   4 -12      261.04      286.85     50.80 o 
 -12   4 -12      598.54      643.79     72.35 o 
 -10   4 -12      198.76      130.67     41.56 o 
  -8   4 -12       30.57       35.40     16.05 o 
  -6   4 -12      263.71      298.28     43.12 o 
  -4   4 -12       60.58       64.29     20.87 o 
  -2   4 -12      580.08      600.57     79.03 o 
   0   4 -12      891.46      837.66    107.81 o 
   2   4 -12      190.48      193.79     27.41 o 
   4   4 -12       11.28       10.66      8.65 o 
   6   4 -12      299.39      370.65     38.18 o 
   8   4 -12       12.77       13.49      8.95 o 
  10   4 -12      254.04      310.64     82.09 o 
  12   4 -12      352.32      380.35    105.41 o 
  14   4 -12      299.94      214.70    141.84 o 
  16   4 -12      156.68      119.50     95.45 o 
  18   4 -12      121.15       48.33     51.98 o 
 -11   5 -12        1.38        8.07     19.20 o 
  -9   5 -12       70.71       67.34     40.84 o 
  -7   5 -12       76.83       57.26     20.06 o 
  -5   5 -12      420.28      575.13     80.42 o 
  -3   5 -12      762.08      821.87     91.04 o 
  -1   5 -12      111.65       89.68     23.91 o 
   1   5 -12       59.74       37.10     18.11 o 
   3   5 -12      138.70      109.87     19.17 o 
   5   5 -12      203.97      141.36     75.78 o 
   7   5 -12      278.14      284.41    164.43 o 
   9   5 -12      249.85      314.29     99.58 o 
  11   5 -12      107.34       76.51     43.72 o 
 -25   1 -11       23.51       11.76     15.70 o 
 -23   1 -11       13.14       -7.08     11.96 o 
 -21   1 -11      267.51      245.42     40.88 o 
 -19   1 -11      882.90      979.33    105.03 o 
 -17   1 -11      711.65      663.25     76.19 o 
 -15   1 -11       72.50       65.46     20.82 o 
 -13   1 -11      109.13      113.09     29.51 o 
 -11   1 -11      764.04      734.21    136.86 o 
  -9   1 -11      936.29      933.39     93.34 o 
  -7   1 -11      496.29      547.15     58.93 o 
  -5   1 -11       78.80       82.77     24.09 o 
  -3   1 -11      432.49      446.60     54.97 o 
  -1   1 -11       66.42       68.46     16.11 o 
   1   1 -11     1287.42     1162.28     88.63 o 
   3   1 -11      434.84      425.86     50.85 o 
   5   1 -11      214.50      250.45     43.07 o 
   7   1 -11     1840.48     1912.56    192.30 o 
   9   1 -11     1595.65     1763.37    233.18 o 
  11   1 -11     1244.10     1383.50    158.99 o 
  13   1 -11     1244.98     1466.87    163.53 o 
  15   1 -11      578.92      541.17     60.52 o 
  17   1 -11      419.46      502.84     99.14 o 
  19   1 -11      627.49      720.34    137.86 o 
  21   1 -11     1214.55     1296.70    226.14 o 
  23   1 -11     1310.37     1159.42    153.43 o 
  25   1 -11      286.91      144.83     73.23 o 
 -24   2 -11      122.23      156.77     34.15 o 
 -22   2 -11       54.95       45.99     16.90 o 
 -20   2 -11       77.29       80.66     23.23 o 
 -18   2 -11      154.52      156.15     30.48 o 
 -16   2 -11       26.58      -11.16     17.52 o 
 -14   2 -11      582.20      579.30     54.08 o 
 -12   2 -11      949.81      997.81    111.09 o 
 -10   2 -11       68.82       82.57     20.23 o 
  -8   2 -11      543.62      568.85     86.95 o 
  -6   2 -11     2202.80     2017.01    164.18 o 
  -4   2 -11     2797.68     2497.97    223.80 o 
  -2   2 -11     1612.15     1452.67    147.06 o 
   0   2 -11     1029.76      946.70     79.71 o 
   2   2 -11      495.64      435.54     65.17 o 
   4   2 -11     6482.81     6552.83    585.67 o 
   6   2 -11      991.06      973.52    106.90 o 
   8   2 -11     4002.24     3855.49    340.43 o 
  10   2 -11     3855.22     3841.72    347.40 o 
  12   2 -11      382.36      384.39     52.38 o 
  14   2 -11     1884.37     1764.46    128.17 o 
  16   2 -11     1788.89     2032.97    194.60 o 
  18   2 -11      709.46      821.46    160.54 o 
  20   2 -11      311.60      296.27    117.92 o 
  22   2 -11      129.02       26.96     42.02 o 
  24   2 -11       21.54       15.06     26.72 o 
 -21   3 -11       76.99       51.79     36.77 o 
 -19   3 -11       36.18       34.14     20.87 o 
 -17   3 -11       57.66       52.68     23.99 o 
 -15   3 -11      283.84      309.10     64.38 o 
 -13   3 -11      143.41      144.31     36.32 o 
 -11   3 -11      250.55      244.54     42.12 o 
  -9   3 -11      684.52      690.11     70.55 o 
  -7   3 -11      272.38      233.82     36.93 o 
  -5   3 -11      359.62      362.47     72.97 o 
  -3   3 -11      210.00      187.40     25.86 o 
  -1   3 -11      253.36      247.85     36.68 o 
   1   3 -11     1250.48     1130.69    141.76 o 
   3   3 -11     1671.15     1680.24    234.26 o 
   5   3 -11       41.16       47.09     22.71 o 
   7   3 -11      433.82      451.03     87.44 o 
   9   3 -11       89.91       93.40     14.38 o 
  11   3 -11      205.24      226.20     27.95 o 
  13   3 -11      788.16      754.61     51.86 o 
  15   3 -11      366.31      409.49    162.97 o 
  17   3 -11       24.20       22.10     23.32 o 
  19   3 -11      259.20       45.42     71.41 o 
  21   3 -11       66.34        8.99     36.19 o 
 -18   4 -11       13.54       36.31     22.18 o 
 -16   4 -11       38.46       42.53     21.58 o 
 -14   4 -11      124.81      140.57     43.23 o 
 -12   4 -11      743.69      757.92     87.16 o 
 -10   4 -11      428.04      424.17     75.76 o 
  -8   4 -11       43.00       84.07     30.69 o 
  -6   4 -11       64.77       52.94     19.16 o 
  -4   4 -11      109.00      115.73     21.25 o 
  -2   4 -11       98.98      117.66     17.86 o 
   0   4 -11      717.14      734.52     51.50 o 
   2   4 -11      180.70      157.36     23.45 o 
   4   4 -11      214.75      184.09     22.18 o 
   6   4 -11       42.34       37.05     12.06 o 
   8   4 -11      118.58       95.06     18.98 o 
  10   4 -11      340.96      214.22    156.17 o 
  12   4 -11       97.57      146.70     47.85 o 
  14   4 -11      626.52      526.32    144.27 o 
  16   4 -11      453.83       49.79    187.26 o 
  18   4 -11       13.59       -2.67     39.10 o 
 -13   5 -11       90.17       80.51     26.08 o 
 -11   5 -11       72.40       63.83     30.72 o 
  -9   5 -11       17.17       37.50     27.89 o 
  -7   5 -11      112.82      123.13     28.19 o 
  -5   5 -11      285.18      184.66     70.96 o 
  -3   5 -11      856.26     1002.42    119.67 o 
  -1   5 -11      517.89      608.34     75.93 o 
   1   5 -11      202.25      165.39     34.49 o 
   3   5 -11      140.46      110.72     18.87 o 
   5   5 -11      523.70      460.98    251.14 o 
   7   5 -11      917.38      955.73    231.46 o 
   9   5 -11      381.58       97.64    160.54 o 
  11   5 -11       64.54       82.34     54.16 o 
  13   5 -11       11.07      -17.97     44.69 o 
 -26   0 -10      353.03      511.92    110.48 o 
 -24   0 -10        4.68      -18.92     31.68 o 
 -22   0 -10       52.65        8.93     18.03 o 
 -20   0 -10      420.28      401.83     76.80 o 
 -18   0 -10     1899.66     1871.84    217.84 o 
 -16   0 -10     6531.01     6417.83    789.11 o 
 -14   0 -10      458.83      438.15     78.45 o 
 -12   0 -10      379.43      354.36    110.75 o 
 -10   0 -10     3178.54     2739.19    277.12 o 
  -8   0 -10      520.84      418.72    117.55 o 
  -6   0 -10    22459.84    20341.82   3796.68 o 
  -4   0 -10    20346.48    18562.49   3130.22 o 
  -2   0 -10     1307.64     1235.04    124.35 o 
   0   0 -10      491.74      535.30     66.79 o 
   2   0 -10     1128.24     1124.04    106.62 o 
   4   0 -10     8841.87    10997.31   1469.90 o 
   6   0 -10     7358.29     7679.10    821.17 o 
   8   0 -10     6421.91     7052.96    795.18 o 
  10   0 -10      694.73      892.34    187.75 o 
  12   0 -10      187.47      190.66     75.78 o 
  14   0 -10     1028.54     1164.12    149.13 o 
  16   0 -10      192.97      222.96     48.58 o 
  18   0 -10     3147.50     3617.92    635.37 o 
  20   0 -10       40.91       34.00     52.22 o 
  22   0 -10      101.62       29.39     66.06 o 
  24   0 -10      464.83      414.84     91.08 o 
  26   0 -10      481.80      522.19    100.79 o 
 -25   1 -10        8.35        0.72     12.24 o 
 -23   1 -10       64.24       55.83     20.83 o 
 -21   1 -10      200.54      212.16     44.12 o 
 -19   1 -10        1.30        1.37     15.72 o 
 -17   1 -10     1446.97     1458.98    133.90 o 
 -15   1 -10        7.15       15.38     11.60 o 
 -13   1 -10       64.86       50.65     29.66 o 
 -11   1 -10      539.53      593.69     62.23 o 
  -9   1 -10      251.61      241.00     62.83 o 
  -7   1 -10     1394.41     1539.49    134.65 o 
  -5   1 -10      423.63      341.87     49.63 o 
  -3   1 -10      642.45      560.08     57.15 o 
  -1   1 -10      329.21      313.15     45.90 o 
   1   1 -10     2550.73     2380.28    153.91 o 
   3   1 -10      801.17      830.10     80.99 o 
   5   1 -10      860.48      930.12     92.26 o 
   7   1 -10     2400.25     2628.46    216.95 o 
   9   1 -10     2322.84     2656.99    199.42 o 
  11   1 -10      520.95      474.17     57.25 o 
  13   1 -10     1010.39     1058.23    111.19 o 
  15   1 -10      344.69      425.52     76.07 o 
  17   1 -10       39.20       29.70     19.37 o 
  19   1 -10      641.73      766.61     76.05 o 
  21   1 -10      721.37      868.06    162.85 o 
  23   1 -10      406.25      462.63    165.28 o 
  25   1 -10      181.01       44.91     50.14 o 
 -24   2 -10      146.42      227.01     67.87 o 
 -22   2 -10       73.10       41.41     22.37 o 
 -20   2 -10      408.32      543.17     76.55 o 
 -18   2 -10      213.74      214.97     37.73 o 
 -16   2 -10      178.94      274.71     47.75 o 
 -14   2 -10      916.68     1017.53    140.93 o 
 -12   2 -10      441.34      455.02     68.48 o 
 -10   2 -10      381.09      462.77     43.68 o 
  -8   2 -10     2837.09     2803.68    256.61 o 
  -6   2 -10     1843.46     1767.65    167.79 o 
  -4   2 -10     2815.72     2627.87    216.59 o 
  -2   2 -10     2552.52     2351.72    216.40 o 
   0   2 -10      389.45      386.89     37.92 o 
   2   2 -10      631.14      648.31    150.34 o 
   4   2 -10     2813.11     2465.40    173.68 o 
   6   2 -10     1158.29     1040.30    185.07 o 
   8   2 -10     2055.74     2002.22    143.17 o 
  10   2 -10       25.20       20.81     19.77 o 
  12   2 -10      530.99      678.99     80.95 o 
  14   2 -10      762.20      692.66     57.88 o 
  16   2 -10     1313.25     1622.27    311.25 o 
  18   2 -10      336.34      468.94    179.61 o 
  20   2 -10      163.28      106.14     20.54 o 
  22   2 -10       24.88       29.39     32.79 o 
  24   2 -10      350.52       74.08     71.41 o 
 -21   3 -10       82.26       78.38     30.23 o 
 -19   3 -10      162.06      184.62     51.36 o 
 -17   3 -10      194.51      176.22     39.02 o 
 -15   3 -10      135.63      125.46     32.05 o 
 -13   3 -10      641.71      795.93     73.84 o 
 -11   3 -10      176.91      137.40     37.02 o 
  -9   3 -10     1813.01     1783.07    145.20 o 
  -7   3 -10      700.94      768.62     81.96 o 
  -5   3 -10      849.12      785.39     69.07 o 
  -3   3 -10      306.24      267.34     36.62 o 
  -1   3 -10      443.06      471.74     38.93 o 
   1   3 -10     1025.65      974.28    153.62 o 
   3   3 -10     3566.62     3493.31    331.04 o 
   5   3 -10      344.88      384.87     67.52 o 
   7   3 -10     1396.51     1228.41    111.69 o 
   9   3 -10      205.11      198.14     29.02 o 
  11   3 -10      314.13      323.64     27.09 o 
  13   3 -10      731.24      457.83    130.43 o 
  15   3 -10      743.40      500.09    133.58 o 
  17   3 -10      174.85       56.35     83.55 o 
  19   3 -10      294.70       44.45    130.43 o 
  21   3 -10       38.60       27.45     20.40 o 
  23   3 -10       49.77       17.00     35.46 o 
 -18   4 -10       23.79       24.12     18.85 o 
 -16   4 -10       14.61       28.91     18.21 o 
 -14   4 -10      543.81      707.68     98.41 o 
 -12   4 -10      820.31      881.85    154.93 o 
 -10   4 -10     1058.81     1256.67    114.34 o 
  -8   4 -10      681.49      886.67     88.75 o 
  -6   4 -10      233.89      158.59     58.39 o 
  -4   4 -10      134.35      132.77     22.95 o 
  -2   4 -10      492.95      521.43     75.52 o 
   0   4 -10     1597.81     1616.96    110.02 o 
   2   4 -10     1550.26     1656.31    126.25 o 
   4   4 -10      170.24      224.71     33.62 o 
   6   4 -10      907.31      962.18     96.83 o 
   8   4 -10      367.18      320.12     71.50 o 
  10   4 -10       30.74        5.83     33.76 o 
  12   4 -10      899.54      997.26    304.57 o 
  14   4 -10      903.48      746.37    272.51 o 
  16   4 -10      195.44       25.02     61.21 o 
  18   4 -10      325.99       28.17    142.33 o 
  20   4 -10      281.14       48.09    146.21 o 
 -13   5 -10       55.27       26.15     30.31 o 
 -11   5 -10       62.28       40.92     27.63 o 
  -9   5 -10      103.19      105.64     25.18 o 
  -7   5 -10      164.77      176.04     38.48 o 
  -5   5 -10      273.64      359.05     47.25 o 
  -3   5 -10      182.03       97.49     51.73 o 
  -1   5 -10       13.57      -11.70     11.70 o 
   1   5 -10      198.32      151.14     26.98 o 
   3   5 -10      181.61      112.87     27.06 o 
   5   5 -10      646.47     1103.88    308.94 o 
   7   5 -10       37.67       23.56     25.75 o 
   9   5 -10      120.82       54.89     52.22 o 
  11   5 -10      150.49      120.95     89.14 o 
  13   5 -10       40.69       16.03     32.30 o 
  15   5 -10      446.55       31.09    233.41 o 
  -4   6 -10       60.51       17.97     49.79 o 
  -2   6 -10      161.18      210.87     75.69 o 
   0   6 -10      425.71      320.36    174.39 o 
   2   6 -10       64.11       73.11     67.28 o 
 -25   1  -9       91.07       79.23     20.59 o 
 -23   1  -9      228.53      298.06     64.57 o 
 -21   1  -9      131.07      145.14     21.13 o 
 -19   1  -9      204.65      157.43     21.26 o 
 -17   1  -9       41.57       43.91     10.86 o 
 -15   1  -9       85.46       94.00     25.36 o 
 -13   1  -9     3279.61     3078.00    194.58 o 
 -11   1  -9     2897.25     2655.42    227.43 o 
  -9   1  -9     1590.27     1441.75    109.76 o 
  -7   1  -9      204.20      207.70     34.62 o 
  -5   1  -9     1074.39     1290.54     84.15 o 
  -3   1  -9     2962.59     2650.09    189.67 o 
  -1   1  -9     6972.16     6327.64    475.42 o 
   1   1  -9    12068.25    12055.76   1129.88 o 
   3   1  -9      470.25      477.01     51.31 o 
   5   1  -9     4355.27     4884.40    432.92 o 
   7   1  -9      197.67      196.45     40.93 o 
   9   1  -9     5868.83     6594.77    698.15 o 
  11   1  -9    12065.72    13335.35   1325.38 o 
  13   1  -9     7145.33     7893.47    677.01 o 
  15   1  -9      660.31      807.62     87.75 o 
  17   1  -9      112.03       90.17     19.44 o 
  19   1  -9      125.27       65.09     45.90 o 
  21   1  -9     1666.77     1691.12    157.20 o 
  23   1  -9     2009.72     1956.43    196.29 o 
  25   1  -9      203.81       82.40     38.37 o 
 -24   2  -9       69.86       53.99     14.94 o 
 -22   2  -9       13.69       12.47      8.92 o 
 -20   2  -9      166.13      132.20     22.91 o 
 -18   2  -9      702.49      723.41     68.34 o 
 -16   2  -9      664.79      559.01    126.09 o 
 -14   2  -9      195.07      200.42     36.13 o 
 -12   2  -9      262.12      228.32     30.69 o 
 -10   2  -9      916.07      980.44     81.49 o 
  -8   2  -9     2824.81     2629.95    217.28 o 
  -6   2  -9     4753.58     4868.32    391.34 o 
  -4   2  -9     1015.92      923.67     92.24 o 
  -2   2  -9     1412.85     1255.79     91.08 o 
   0   2  -9      106.96       86.50     21.86 o 
   2   2  -9     1928.95     1861.18    218.96 o 
   4   2  -9     6244.44     5902.09    614.60 o 
   6   2  -9     1876.25     1862.15    143.36 o 
   8   2  -9      592.23      614.30     60.51 o 
  10   2  -9       44.98       49.67     15.52 o 
  12   2  -9     1200.20     1113.94    106.56 o 
  14   2  -9      557.91      657.23     59.55 o 
  16   2  -9      171.70      134.72     27.58 o 
  18   2  -9      104.34       42.23     39.35 o 
  20   2  -9       23.85       14.21      8.37 o 
  22   2  -9       85.42      170.26     93.51 o 
  24   2  -9        4.53      -55.13     58.78 o 
 -23   3  -9       52.36       29.88     20.54 o 
 -21   3  -9      231.36      259.68     28.77 o 
 -19   3  -9      225.92      141.02     50.05 o 
 -17   3  -9       32.27       44.84     16.47 o 
 -15   3  -9      235.27      213.99     53.68 o 
 -13   3  -9      102.53      101.49     23.80 o 
 -11   3  -9     1365.04     1436.06    127.02 o 
  -9   3  -9     1306.31     1343.73    156.72 o 
  -7   3  -9     2004.81     1986.25    132.76 o 
  -5   3  -9      309.46      294.32     45.42 o 
  -3   3  -9     3239.78     2944.48    189.80 o 
  -1   3  -9        6.07       25.94     10.27 o 
   1   3  -9      201.33      216.43     21.90 o 
   3   3  -9     1381.94     1360.46     78.37 o 
   5   3  -9     1113.90     1084.15    134.19 o 
   7   3  -9     4847.98     4064.71    292.93 o 
   9   3  -9     1160.53     1134.44     77.00 o 
  11   3  -9      639.35      749.77    195.27 o 
  13   3  -9      975.51      933.87    275.42 o 
  15   3  -9      292.03      244.09     82.09 o 
  17   3  -9      241.41      155.93     74.56 o 
  19   3  -9      734.47      955.24    171.72 o 
  21   3  -9      340.52       45.90    155.93 o 
  23   3  -9       26.47       22.34     27.93 o 
 -20   4  -9      237.41      282.90     80.69 o 
 -18   4  -9       95.71      115.37     26.44 o 
 -16   4  -9       19.25       26.24     19.97 o 
 -14   4  -9       12.56       15.69      8.91 o 
 -12   4  -9      347.75      359.68     50.09 o 
 -10   4  -9      239.23      319.23     60.13 o 
  -8   4  -9      749.61      864.55     91.37 o 
  -6   4  -9       48.46       60.78     12.39 o 
  -4   4  -9       82.81       83.33     20.47 o 
  -2   4  -9      132.80      118.67     17.50 o 
   0   4  -9      148.05      174.88     25.93 o 
   2   4  -9      450.41      469.83     35.71 o 
   4   4  -9      453.16      501.43     28.52 o 
   6   4  -9       38.30       29.55      8.86 o 
   8   4  -9      613.42      579.75    210.09 o 
  10   4  -9      356.28      303.60     85.49 o 
  12   4  -9      442.59      435.72    111.72 o 
  14   4  -9      261.66       41.29    109.05 o 
  16   4  -9      163.47       24.53    105.90 o 
  18   4  -9      272.99      695.12    141.11 o 
  20   4  -9      385.41      176.82    285.63 o 
 -15   5  -9        8.61       -4.26     15.66 o 
 -13   5  -9       16.92       22.94     16.52 o 
 -11   5  -9       78.29       75.00     19.94 o 
  -9   5  -9      172.89      171.72     39.61 o 
  -7   5  -9       95.58       70.25     25.84 o 
  -5   5  -9      256.59      254.48     33.64 o 
  -3   5  -9       61.95       71.93     18.35 o 
  -1   5  -9      130.04       97.43     31.48 o 
   1   5  -9      100.87      103.97     15.65 o 
   3   5  -9      164.49      157.30     26.44 o 
   5   5  -9      296.36      321.12     28.01 o 
   7   5  -9      152.01      138.20     90.59 o 
   9   5  -9       37.92       34.00     29.87 o 
  11   5  -9       30.68       24.04     30.36 o 
  13   5  -9       49.80       16.52     37.89 o 
  15   5  -9       23.30       -8.01     31.09 o 
  -6   6  -9       84.66      146.89     25.53 o 
  -4   6  -9       72.08       60.91     30.82 o 
  -2   6  -9       75.84       14.79     16.67 o 
   0   6  -9      133.33       78.21     82.34 o 
   2   6  -9      189.35       82.58     60.23 o 
   4   6  -9       14.94      -14.09     46.39 o 
   6   6  -9       55.48        1.94     28.90 o 
 -26   0  -8      359.23      595.13     94.16 o 
 -24   0  -8       80.67       30.36     35.10 o 
 -22   0  -8       25.32       16.37      9.94 o 
 -20   0  -8      106.77      100.53     30.46 o 
 -18   0  -8      182.67      169.77     20.17 o 
 -16   0  -8     3243.97     3089.55    171.09 o 
 -14   0  -8      715.70      691.72     92.05 o 
 -12   0  -8     1778.56     1904.41    186.53 o 
 -10   0  -8      464.90      639.50    126.54 o 
  -8   0  -8     1072.10     1071.82    163.94 o 
  -6   0  -8     3878.43     3257.25    302.38 o 
  -4   0  -8     3549.60     3221.30    392.25 o 
  -2   0  -8     2934.51     3053.23    239.24 o 
   0   0  -8     4900.18     6035.54    519.27 o 
   2   0  -8      872.17      888.69     84.76 o 
   4   0  -8    19713.85    24160.60   3565.22 o 
   6   0  -8     2158.12     2653.21    230.73 o 
   8   0  -8      128.75      144.03     29.39 o 
  10   0  -8     4615.69     4649.43    433.30 o 
  12   0  -8      112.22      138.20     64.36 o 
  14   0  -8     9794.07    11336.61   1407.97 o 
  16   0  -8     3038.39     3286.15    535.55 o 
  18   0  -8     1595.95     1945.46    362.13 o 
  20   0  -8      607.68      614.00    172.44 o 
  22   0  -8      302.87      368.45     66.55 o 
  24   0  -8     1050.42     1314.95    197.95 o 
  26   0  -8     2823.47     2990.57    629.54 o 
 -27   1  -8       11.93        6.19     15.85 o 
 -25   1  -8       78.72       47.19     29.03 o 
 -23   1  -8      107.00       98.74     16.57 o 
 -21   1  -8      590.23      627.56     49.48 o 
 -19   1  -8      151.23      162.57     25.59 o 
 -17   1  -8      292.95      294.38     32.47 o 
 -15   1  -8      460.30      465.76     37.86 o 
 -13   1  -8     1610.02     1557.60     90.18 o 
 -11   1  -8     1167.31     1033.01    100.42 o 
  -9   1  -8     1769.07     1761.92    120.16 o 
  -7   1  -8      531.88      623.22     59.80 o 
  -5   1  -8      353.44      308.39     36.78 o 
  -3   1  -8     6577.54     7647.28    716.01 o 
  -1   1  -8    16522.76    16412.71   1401.43 o 
   1   1  -8     4060.68     3780.13    243.62 o 
   3   1  -8      701.42      830.39     55.67 o 
   5   1  -8      292.70      402.91     38.74 o 
   7   1  -8     2273.00     2756.39    249.28 o 
   9   1  -8     8296.04     8036.05    595.89 o 
  11   1  -8     4589.15     4779.69    383.10 o 
  13   1  -8       41.88       50.50     22.77 o 
  15   1  -8      234.51      221.28     56.53 o 
  17   1  -8      314.58      785.02    403.18 o 
  19   1  -8     1717.90     1988.58    199.70 o 
  21   1  -8     1143.27     1069.25    138.43 o 
  23   1  -8      107.33       40.68     33.73 o 
  25   1  -8       15.49        1.86     19.16 o 
  27   1  -8       10.12       18.70     37.65 o 
 -26   2  -8       92.54      180.89    119.62 o 
 -24   2  -8      240.73      251.84     42.48 o 
 -22   2  -8      148.81      137.23     24.75 o 
 -20   2  -8      175.60      152.69     24.38 o 
 -18   2  -8      517.66      596.77     48.67 o 
 -16   2  -8      726.43      606.51     62.67 o 
 -14   2  -8     1568.38     1674.20     97.21 o 
 -12   2  -8      489.99      509.94     98.29 o 
 -10   2  -8     1288.90     1427.93    122.36 o 
  -8   2  -8     1036.14      902.30     83.70 o 
  -6   2  -8     4134.80     3889.06    308.56 o 
  -4   2  -8      225.88      253.44     30.27 o 
  -2   2  -8      534.80      567.91     42.95 o 
   0   2  -8     1093.89      858.76    137.47 o 
   2   2  -8     1358.82     1185.81     97.79 o 
   4   2  -8     5119.09     4775.80    591.90 o 
   6   2  -8     4151.44     4083.43    274.07 o 
   8   2  -8      161.93      173.62     22.95 o 
  10   2  -8      637.35      612.78     62.89 o 
  12   2  -8     3286.64     3119.90    264.37 o 
  14   2  -8      207.44      155.85     31.19 o 
  16   2  -8     1639.42     1652.63    191.39 o 
  18   2  -8      288.40      426.10    210.82 o 
  20   2  -8      333.64      294.16    118.89 o 
  22   2  -8      562.59      516.12    137.96 o 
  24   2  -8      825.61     1131.81    211.79 o 
  26   2  -8      114.31       40.07     86.95 o 
 -23   3  -8       12.57       -5.87     13.22 o 
 -21   3  -8      386.64      378.61     69.56 o 
 -19   3  -8      608.84      665.54    137.06 o 
 -17   3  -8      233.75      244.88     37.64 o 
 -15   3  -8       88.25       58.13     16.78 o 
 -13   3  -8       39.92       30.74      8.92 o 
 -11   3  -8      897.27     1092.53    201.35 o 
  -9   3  -8     5414.62     5045.49    295.52 o 
  -7   3  -8      889.89      811.61     81.58 o 
  -5   3  -8     1627.45     1344.40     77.27 o 
  -3   3  -8     2736.02     2443.16    211.02 o 
  -1   3  -8     1905.56     1732.97    152.63 o 
   1   3  -8     2435.70     2238.34    180.72 o 
   3   3  -8     2679.42     2461.94    179.67 o 
   5   3  -8      326.47      320.59     20.70 o 
   7   3  -8     4691.02     4408.54    254.51 o 
   9   3  -8      906.51      821.88     64.87 o 
  11   3  -8      228.28      184.83     73.35 o 
  13   3  -8      755.65      688.08    114.40 o 
  15   3  -8      472.40       94.48    139.66 o 
  17   3  -8      956.55     1042.19    304.08 o 
  19   3  -8      908.18      745.88    186.53 o 
  21   3  -8      323.49      668.89    147.43 o 
  23   3  -8      184.87       22.34    113.91 o 
 -20   4  -8      308.91      201.91     72.43 o 
 -18   4  -8        5.06        3.25     12.15 o 
 -16   4  -8       43.73       44.43     24.74 o 
 -14   4  -8        1.12       -9.23     13.28 o 
 -12   4  -8      789.72      931.39     97.83 o 
 -10   4  -8      666.30      824.34     62.80 o 
  -8   4  -8      557.60      619.35     69.10 o 
  -6   4  -8      140.48      160.89     19.82 o 
  -4   4  -8       72.02       74.37     20.12 o 
  -2   4  -8      112.80      119.10     15.46 o 
   0   4  -8      158.13      206.54     29.73 o 
   2   4  -8     2934.18     2916.99    157.89 o 
   4   4  -8       94.51       98.96     16.74 o 
   6   4  -8      591.52      628.25     38.71 o 
   8   4  -8     1323.99     1574.83    249.92 o 
  10   4  -8      165.97      137.23     52.46 o 
  12   4  -8       44.44       59.02     28.66 o 
  14   4  -8       48.32       14.09     32.55 o 
  16   4  -8       41.90       10.69     21.86 o 
  18   4  -8      832.14       41.05    206.93 o 
  20   4  -8      420.25      124.60     91.08 o 
 -15   5  -8        8.77       15.54     44.45 o 
 -13   5  -8       26.35        5.72     12.02 o 
 -11   5  -8      228.45      312.10    100.02 o 
  -9   5  -8       65.22       63.44     23.66 o 
  -7   5  -8      733.22     1006.65     90.80 o 
  -5   5  -8      213.47      288.95     46.25 o 
  -3   5  -8      203.87      169.55     28.40 o 
  -1   5  -8      152.89      165.34     22.36 o 
   1   5  -8       25.85       26.88     10.64 o 
   3   5  -8      109.42       74.99     17.84 o 
   5   5  -8     1432.99     1537.85     91.93 o 
   7   5  -8       20.40       -5.83     19.19 o 
   9   5  -8       49.86       20.16     62.66 o 
  11   5  -8       58.57       20.89     35.70 o 
  13   5  -8       79.92       15.54     45.90 o 
  15   5  -8      561.43       56.83    191.63 o 
  17   5  -8      215.38      673.50    124.60 o 
  -8   6  -8       36.61       15.18     14.07 o 
  -6   6  -8       33.24      113.15     44.31 o 
  -4   6  -8       35.52       41.48     16.79 o 
  -2   6  -8      662.45      751.57     78.75 o 
   0   6  -8      831.32      914.15     99.41 o 
   2   6  -8       88.84       24.04     64.36 o 
   4   6  -8       15.46        2.19     19.67 o 
   6   6  -8       11.27      -33.27     51.00 o 
   8   6  -8      111.88       56.10     45.66 o 
 -27   1  -7       57.79       31.42     15.85 o 
 -25   1  -7      704.19      777.97     64.10 o 
 -23   1  -7      932.16     1030.65     82.21 o 
 -21   1  -7      955.75      957.08     48.49 o 
 -19   1  -7        9.75        4.57      4.86 o 
 -17   1  -7      402.48      385.93     20.79 o 
 -15   1  -7     2270.40     2134.63    150.83 o 
 -13   1  -7     4293.78     3911.15    220.03 o 
 -11   1  -7     6242.49     5667.12    328.35 o 
  -9   1  -7       30.69       35.98     10.75 o 
  -7   1  -7      622.90      569.35     75.64 o 
  -5   1  -7        6.95       17.73     18.22 o 
  -3   1  -7     9900.57    11100.78   1402.50 o 
  -1   1  -7    12951.28    13083.66   1082.51 o 
   1   1  -7     9540.56     9621.93    721.66 o 
   3   1  -7     1589.54     1733.07    109.90 o 
   5   1  -7     1874.90     1688.77    102.05 o 
   7   1  -7      199.81      195.38     20.51 o 
   9   1  -7     2630.60     2070.61    170.50 o 
  11   1  -7     2988.84     3244.79    227.70 o 
  13   1  -7     1305.16     1287.67    142.81 o 
  15   1  -7      648.77      681.66     96.04 o 
  17   1  -7     1860.93     2329.24    194.61 o 
  19   1  -7       26.04       49.73     29.39 o 
  21   1  -7      236.37      143.27     51.26 o 
  23   1  -7      635.16      574.25     91.31 o 
  25   1  -7       90.99       40.32     41.78 o 
  27   1  -7      225.97       98.85     63.39 o 
 -26   2  -7        5.71        0.22      9.12 o 
 -24   2  -7       13.88       18.65     11.75 o 
 -22   2  -7       33.11       45.77     13.62 o 
 -20   2  -7       95.68       65.35     11.72 o 
 -18   2  -7      147.46      147.82     25.71 o 
 -16   2  -7     2722.25     2681.12    125.61 o 
 -14   2  -7      976.85      936.58     37.47 o 
 -12   2  -7      243.64      258.15     45.54 o 
 -10   2  -7      949.83      882.38     66.89 o 
  -8   2  -7       80.86       92.56     11.92 o 
  -6   2  -7     4573.28     4548.45    282.99 o 
  -4   2  -7     5863.87     5278.70    331.56 o 
  -2   2  -7      941.15      893.92    175.48 o 
   0   2  -7      404.58      390.55     40.62 o 
   2   2  -7      257.57      278.36     35.46 o 
   4   2  -7     5105.63     5081.22    394.43 o 
   6   2  -7     5095.65     4466.05    288.49 o 
   8   2  -7     1137.67     1210.93     99.82 o 
  10   2  -7      779.18      758.41     61.21 o 
  12   2  -7     2889.45     2810.95    186.22 o 
  14   2  -7      781.23      934.40     65.90 o 
  16   2  -7      553.36      635.92     64.61 o 
  18   2  -7     1064.69     1234.36    285.50 o 
  20   2  -7      306.16       50.03     72.62 o 
  22   2  -7      156.63       58.29     87.19 o 
  24   2  -7      324.17       53.68    135.77 o 
  26   2  -7      363.44       93.02     66.06 o 
 -23   3  -7       24.35       21.42     15.60 o 
 -21   3  -7      201.99      244.63     38.21 o 
 -19   3  -7      701.50      817.10     76.63 o 
 -17   3  -7      455.03      523.51     37.23 o 
 -15   3  -7     1019.63     1051.26     68.17 o 
 -13   3  -7       44.76       66.21     24.06 o 
 -11   3  -7       99.14       58.96     20.63 o 
  -9   3  -7     2959.89     2800.79    283.20 o 
  -7   3  -7     3713.92     3557.41    238.12 o 
  -5   3  -7     2743.39     2320.05    294.79 o 
  -3   3  -7     3569.44     3525.57    245.57 o 
  -1   3  -7     2042.59     1897.46    103.11 o 
   1   3  -7     2186.80     1923.42    123.37 o 
   3   3  -7     1541.62     1366.21     62.95 o 
   5   3  -7      680.40      611.09     37.51 o 
   7   3  -7     3306.31     3130.74    202.15 o 
   9   3  -7     1421.73     1249.37    332.74 o 
  11   3  -7     1044.84     1058.22    262.07 o 
  13   3  -7     1299.68     1106.80    281.50 o 
  15   3  -7      217.30       51.25     48.58 o 
  17   3  -7      217.49      587.04     89.62 o 
  19   3  -7      611.72      190.66    192.12 o 
  21   3  -7      516.64       72.86    198.43 o 
  23   3  -7       51.53      121.68     47.60 o 
 -20   4  -7      238.00      212.10     54.91 o 
 -18   4  -7      126.93      149.08     35.63 o 
 -16   4  -7       76.37       91.34     16.18 o 
 -14   4  -7      553.35      640.75    129.95 o 
 -12   4  -7        9.94       26.67     11.16 o 
 -10   4  -7       65.16       85.43     21.70 o 
  -8   4  -7       16.71       11.20     12.13 o 
  -6   4  -7      637.40      614.39     63.02 o 
  -4   4  -7      657.77      673.70     77.06 o 
  -2   4  -7      611.69      673.20     52.90 o 
   0   4  -7      246.94      218.66     26.84 o 
   2   4  -7       34.39       27.07     11.26 o 
   4   4  -7      340.00      343.17     37.55 o 
   6   4  -7      319.54      305.45     21.33 o 
   8   4  -7     1834.02     1628.26    399.78 o 
  10   4  -7      948.22      914.68    155.69 o 
  12   4  -7      407.89     1117.00    139.90 o 
  14   4  -7       51.74      -12.63     39.83 o 
  16   4  -7      190.11       32.30     45.18 o 
  18   4  -7      229.39     1154.65    209.36 o 
  20   4  -7      270.48       35.22    146.94 o 
  22   4  -7       82.85       62.66     51.49 o 
 -17   5  -7       95.72       77.48     47.60 o 
 -15   5  -7      127.74      106.29     36.89 o 
 -13   5  -7       60.90       60.03     51.25 o 
 -11   5  -7       68.87       50.18     21.26 o 
  -9   5  -7       68.47       69.13     30.55 o 
  -7   5  -7      515.13      688.92    188.37 o 
  -5   5  -7      300.21      259.27     64.96 o 
  -3   5  -7      178.73      194.04     23.68 o 
  -1   5  -7      100.31      106.77     27.32 o 
   1   5  -7      187.07      177.54     24.37 o 
   3   5  -7      227.42      282.70     25.29 o 
   5   5  -7      251.13      248.57     24.87 o 
   7   5  -7      305.42      162.73    135.77 o 
   9   5  -7      154.67       14.57     51.73 o 
  11   5  -7       16.84       -3.64     36.43 o 
  13   5  -7      109.95       24.29     48.58 o 
  15   5  -7      220.96       39.35     57.81 o 
  17   5  -7      311.42       57.56     85.01 o 
 -10   6  -7        3.49       16.27     21.37 o 
  -8   6  -7       93.07       77.65     36.56 o 
  -6   6  -7      139.81       80.13     21.04 o 
  -4   6  -7        7.15       11.22     10.58 o 
  -2   6  -7      110.93      104.33     25.89 o 
   0   6  -7       14.78       30.59     12.01 o 
   2   6  -7       92.95       87.67     26.96 o 
   4   6  -7      380.13      212.52    185.07 o 
   6   6  -7       48.49       59.02     36.67 o 
   8   6  -7       20.94      -20.40     20.40 o 
  10   6  -7      116.06       73.11    111.00 o 
 -28   0  -6       26.90       34.09     22.23 o 
 -26   0  -6       79.10       65.79     31.90 o 
 -24   0  -6      230.88      199.16     23.64 o 
 -22   0  -6      154.61      145.86     31.05 o 
 -20   0  -6     2723.39     2849.28    178.82 o 
 -18   0  -6      416.06      381.11     40.20 o 
 -16   0  -6      130.23      126.03     11.64 o 
 -14   0  -6     1541.27     1533.13     86.06 o 
 -12   0  -6      160.54      132.88     16.53 o 
 -10   0  -6     5662.54     5245.48    273.52 o 
  -8   0  -6    12932.46    11077.21   1163.63 o 
  -6   0  -6    11069.20    10559.15   1090.28 o 
  -4   0  -6     7457.34     6507.69    561.78 o 
  -2   0  -6     3516.68     3620.35    284.17 o 
   0   0  -6      834.16      918.57     80.64 o 
   2   0  -6    31055.92    34618.23   6003.72 o 
   4   0  -6    20743.10    21961.09   3315.54 o 
   6   0  -6     1149.22     1042.68     92.05 o 
   8   0  -6     3514.62     3805.18    424.79 o 
  10   0  -6     2472.82     2742.59    337.60 o 
  12   0  -6     1377.13     1430.07    140.38 o 
  14   0  -6    23098.20    27074.18   5198.33 o 
  16   0  -6    12305.17    14673.03   2008.85 o 
  18   0  -6      153.66      111.97     35.70 o 
  20   0  -6      545.78      520.25     81.61 o 
  22   0  -6      482.81      510.05     83.79 o 
  24   0  -6     1163.20     1267.34    174.87 o 
  26   0  -6     2492.08     2679.44    366.50 o 
 -27   1  -6       51.24       48.18     19.96 o 
 -25   1  -6      187.08      188.08     38.93 o 
 -23   1  -6      402.17      381.50     35.84 o 
 -21   1  -6      484.98      538.31     51.20 o 
 -19   1  -6      191.89      221.70     30.16 o 
 -17   1  -6      423.46      459.42     75.51 o 
 -15   1  -6     1449.88     1460.50     96.62 o 
 -13   1  -6     2057.44     1809.49    132.82 o 
 -11   1  -6      739.47      689.99     66.01 o 
  -9   1  -6     1082.97      941.90     65.66 o 
  -7   1  -6     3038.74     3094.46    207.99 o 
  -5   1  -6     1618.07     1630.80    154.79 o 
  -3   1  -6    14463.91    16473.37   1556.73 o 
  -1   1  -6     4849.39     5243.42    418.36 o 
   1   1  -6     3025.43     3587.50    217.07 o 
   3   1  -6     1549.41     1847.08    103.83 o 
   5   1  -6      876.61     1008.35     87.68 o 
   7   1  -6     2166.72     1938.79    104.47 o 
   9   1  -6     2364.40     2561.21    178.52 o 
  11   1  -6      638.01      639.11     63.76 o 
  13   1  -6      528.20      491.99     40.92 o 
  15   1  -6     1542.92     1774.65    160.32 o 
  17   1  -6     1000.46      980.45     92.29 o 
  19   1  -6      498.63      325.62    103.59 o 
  21   1  -6       32.37      827.91    225.15 o 
  23   1  -6       34.25       37.92     17.28 o 
  25   1  -6       62.43       34.97     67.28 o 
  27   1  -6       89.71       42.99     78.94 o 
 -26   2  -6      104.64      108.66     18.03 o 
 -24   2  -6       70.49       74.92     16.46 o 
 -22   2  -6      117.95      140.51     24.54 o 
 -20   2  -6      204.75      185.92     22.07 o 
 -18   2  -6      923.30      699.80     98.42 o 
 -16   2  -6      717.40      732.48     59.18 o 
 -14   2  -6      840.43      890.47     50.76 o 
 -12   2  -6      584.62      562.60     32.68 o 
 -10   2  -6     2619.47     2702.33    114.96 o 
  -8   2  -6     4008.70     3919.18    190.21 o 
  -6   2  -6    19464.61    18202.77   1428.37 o 
  -4   2  -6      897.18      956.30     64.29 o 
  -2   2  -6      544.34      495.67     77.87 o 
   0   2  -6      639.69      657.53    109.30 o 
   2   2  -6     7806.80     7130.56    489.73 o 
   4   2  -6     3842.95     3679.45    267.65 o 
   6   2  -6     9243.76     8524.61    654.68 o 
   8   2  -6     1865.50     1692.27     96.43 o 
  10   2  -6      383.97      399.93     75.05 o 
  12   2  -6     4601.78     4868.40    289.03 o 
  14   2  -6     1071.18     1337.90    327.04 o 
  16   2  -6     2231.81     3123.91    507.13 o 
  18   2  -6      956.60      911.28    255.02 o 
  20   2  -6       85.46       11.90     38.13 o 
  22   2  -6      227.88      200.13     66.06 o 
  24   2  -6      575.45     1048.26    196.73 o 
  26   2  -6       17.36      -12.39     39.83 o 
 -25   3  -6       75.71      211.79     55.62 o 
 -23   3  -6        1.50        2.27      8.82 o 
 -21   3  -6       89.56       63.77     17.60 o 
 -19   3  -6       32.57       29.90      9.39 o 
 -17   3  -6      459.29      487.70     37.91 o 
 -15   3  -6     1444.06     1566.86    134.10 o 
 -13   3  -6      392.64      389.56     29.66 o 
 -11   3  -6     1192.96     1180.31     95.39 o 
  -9   3  -6      243.53      320.51     61.85 o 
  -7   3  -6     1049.67     1048.59     61.83 o 
  -5   3  -6     5216.96     5346.45    446.06 o 
  -3   3  -6     1627.11     1665.27    151.97 o 
  -1   3  -6      345.28      348.93     27.42 o 
   1   3  -6      320.69      296.94     27.34 o 
   3   3  -6     1150.72     1044.60     63.80 o 
   5   3  -6     2661.34     2587.32    138.90 o 
   7   3  -6     4810.43     5071.06    898.89 o 
   9   3  -6       50.25       60.96     31.82 o 
  11   3  -6     1562.11     1424.00    207.18 o 
  13   3  -6      596.70      897.19    133.58 o 
  15   3  -6      601.81     1222.65    243.85 o 
  17   3  -6      414.63      106.14    157.39 o 
  19   3  -6      171.12       84.52     56.59 o 
  21   3  -6      720.85     1043.16    178.52 o 
  23   3  -6      665.12      157.63    274.94 o 
  25   3  -6      100.02       69.22     48.82 o 
 -22   4  -6       75.41       91.28     40.71 o 
 -20   4  -6       24.16       26.39     22.29 o 
 -18   4  -6       61.01       78.23     25.28 o 
 -16   4  -6      726.94      822.59     63.80 o 
 -14   4  -6      199.07      195.50     26.65 o 
 -12   4  -6      524.91      621.02     51.84 o 
 -10   4  -6       16.41       24.33     12.88 o 
  -8   4  -6       82.94       89.68     15.41 o 
  -6   4  -6      228.78      230.69     29.89 o 
  -4   4  -6     1800.66     1978.59    162.83 o 
  -2   4  -6     4477.89     4804.70    413.97 o 
   0   4  -6      116.75      231.49     54.10 o 
   2   4  -6      549.27      598.06     47.50 o 
   4   4  -6      218.16      215.87     30.74 o 
   6   4  -6     1423.32     1529.22     65.59 o 
   8   4  -6     2813.70     3021.90    389.09 o 
  10   4  -6     1647.69     2840.47    355.33 o 
  12   4  -6     1257.54     1390.48    357.27 o 
  14   4  -6       95.55       18.46     32.30 o 
  16   4  -6      119.59       14.33     88.16 o 
  18   4  -6     1254.12      952.08    218.35 o 
  20   4  -6      302.25       72.13     76.51 o 
  22   4  -6      408.82       61.45    169.29 o 
 -17   5  -6      306.26      251.60     82.11 o 
 -15   5  -6        1.59        4.72     14.63 o 
 -13   5  -6      119.14       74.98     56.23 o 
 -11   5  -6      140.73      130.27     34.04 o 
  -9   5  -6      145.42      124.90     29.56 o 
  -7   5  -6     1032.73     1429.36    169.17 o 
  -5   5  -6      156.47      144.87     30.57 o 
  -3   5  -6      388.28      499.79     51.82 o 
  -1   5  -6      132.30      120.20     21.12 o 
   1   5  -6      385.24      414.79     43.34 o 
   3   5  -6      470.97      515.68     42.94 o 
   5   5  -6      346.66      360.39     32.22 o 
   7   5  -6       16.65        2.19     22.83 o 
   9   5  -6      532.02      138.93    214.22 o 
  11   5  -6       37.54        8.26     35.70 o 
  13   5  -6      518.05       81.36    241.18 o 
  15   5  -6      104.23       12.39     50.03 o 
  17   5  -6       36.95       -4.86     59.02 o 
 -10   6  -6       53.55        8.40     23.68 o 
  -8   6  -6       37.95       91.25    108.81 o 
  -6   6  -6       21.01       82.46     54.13 o 
  -4   6  -6        7.33        5.68      9.88 o 
  -2   6  -6      260.51      341.71     75.93 o 
   0   6  -6      328.17      490.22     81.79 o 
   2   6  -6       78.78       70.47     43.91 o 
   4   6  -6       10.46        0.55     13.65 o 
   6   6  -6       32.70       75.54     53.92 o 
   8   6  -6       22.99       -2.19     46.63 o 
  10   6  -6       68.42       77.24     44.45 o 
 -27   1  -5       62.06       65.06     19.94 o 
 -25   1  -5      268.13      229.35     25.57 o 
 -23   1  -5      526.24      555.32     70.93 o 
 -21   1  -5      212.80      200.72     24.68 o 
 -19   1  -5      708.89      758.85     40.36 o 
 -17   1  -5      237.57      321.28     37.12 o 
 -15   1  -5      330.32      309.52     30.43 o 
 -13   1  -5     1270.00     1241.97     94.14 o 
 -11   1  -5      548.85      562.34     44.78 o 
  -9   1  -5      218.61      244.75     33.91 o 
  -7   1  -5      885.91      709.48     31.67 o 
  -5   1  -5      163.14      193.08     27.08 o 
  -3   1  -5     1033.98     1013.35     78.04 o 
  -1   1  -5     9752.59    10886.36    749.36 o 
   1   1  -5     1652.66     1774.23     91.97 o 
   3   1  -5     2546.48     2850.21    209.48 o 
   5   1  -5      607.24      649.84     48.00 o 
   7   1  -5    15199.69    16068.53   1437.71 o 
   9   1  -5    12125.73    11553.25    856.52 o 
  11   1  -5       87.07       71.90     19.63 o 
  13   1  -5       23.76       18.83     14.07 o 
  15   1  -5        2.74       -9.19      9.19 o 
  17   1  -5     2759.90     2653.21    232.68 o 
  19   1  -5     1584.17     1597.06    398.08 o 
  21   1  -5     1237.81     1201.47    113.42 o 
  23   1  -5      244.74      169.04     62.18 o 
  25   1  -5       81.80       10.44     32.55 o 
  27   1  -5      314.59      588.25    101.52 o 
 -26   2  -5      163.66      142.10     26.58 o 
 -24   2  -5       15.68       24.54     13.77 o 
 -22   2  -5      504.38      517.78     52.37 o 
 -20   2  -5      468.54      491.25     48.04 o 
 -18   2  -5     1548.41     1555.33     77.31 o 
 -16   2  -5     2201.95     2137.00    190.33 o 
 -14   2  -5      391.94      417.66     33.87 o 
 -12   2  -5     1791.95     1833.27     89.81 o 
 -10   2  -5     3569.52     3263.04    150.69 o 
  -8   2  -5     7614.12     7681.39    395.82 o 
  -6   2  -5    10816.34     9732.85    505.19 o 
  -4   2  -5     7413.28     8043.55    464.07 o 
  -2   2  -5     1115.14     1267.04     63.14 o 
   0   2  -5    12822.92    12139.76    640.06 o 
   2   2  -5    20250.49    20406.68   2397.58 o 
   4   2  -5     1088.97     1006.29     63.88 o 
   6   2  -5     4347.15     4096.10    230.01 o 
   8   2  -5      105.58      102.29      7.22 o 
  10   2  -5     2967.70     2792.27    383.26 o 
  12   2  -5     6715.52     6792.56   1296.73 o 
  14   2  -5     1409.54     2322.65    358.49 o 
  16   2  -5     1440.82     1385.87    199.16 o 
  18   2  -5       59.51       -5.34     25.75 o 
  22   2  -5      600.85      105.17    141.11 o 
  24   2  -5      607.89      575.38    174.14 o 
  26   2  -5      246.76      591.65    129.21 o 
 -25   3  -5       67.79      125.11     44.69 o 
 -23   3  -5       56.95       64.65     26.68 o 
 -21   3  -5       92.33       84.44     15.36 o 
 -19   3  -5      167.32      219.85     25.80 o 
 -17   3  -5       51.94       46.76      9.90 o 
 -15   3  -5      559.22      581.26     41.76 o 
 -13   3  -5      450.89      487.89     91.27 o 
 -11   3  -5     1846.08     1653.48     92.62 o 
  -9   3  -5     1131.11     1157.90     88.42 o 
  -7   3  -5       40.73       38.60     17.12 o 
  -5   3  -5       39.72       58.53     22.30 o 
  -3   3  -5     1032.15      999.81     66.34 o 
  -1   3  -5      322.62      304.09     28.94 o 
   1   3  -5      340.51      375.32     23.89 o 
   3   3  -5     1733.80     1752.78     97.39 o 
   5   3  -5      144.41      158.95     11.16 o 
   7   3  -5     3012.28     3481.42    397.11 o 
   9   3  -5      108.75      126.54     37.89 o 
  13   3  -5      641.80      858.09    196.97 o 
  15   3  -5     1124.51     1004.55    180.70 o 
  17   3  -5      166.19      515.39     83.55 o 
  19   3  -5      108.47       51.49     73.59 o 
  21   3  -5      465.15       72.86    141.11 o 
  23   3  -5      326.70      774.30    145.73 o 
 -22   4  -5        7.22        0.34     18.55 o 
 -20   4  -5       33.17       35.20     31.86 o 
 -18   4  -5       50.97       40.42     23.98 o 
 -16   4  -5      167.28      133.06     27.66 o 
 -14   4  -5      505.42      588.06     62.13 o 
 -12   4  -5      304.85      287.64     51.63 o 
 -10   4  -5        4.04        5.27     10.80 o 
  -8   4  -5       95.27       76.65     13.92 o 
  -6   4  -5      454.78      523.58     61.44 o 
  -4   4  -5      338.33      568.39    222.42 o 
  -2   4  -5     2272.51     2274.52    203.70 o 
   0   4  -5     1684.88     1737.82    108.20 o 
   2   4  -5     1314.35     1367.63     66.15 o 
   4   4  -5      103.82       95.78     12.89 o 
   6   4  -5       15.10       12.74      7.92 o 
   8   4  -5      445.14      126.78    200.13 o 
  10   4  -5     2725.06     4673.71    707.99 o 
  12   4  -5      286.81      801.74    130.67 o 
  14   4  -5       13.80       35.70     54.40 o 
  16   4  -5      172.74       22.34     51.00 o 
  18   4  -5        7.05       40.32     36.19 o 
  20   4  -5      422.40       47.85     89.87 o 
  22   4  -5      201.59      561.78    121.20 o 
 -17   5  -5      350.00      448.53     90.21 o 
 -15   5  -5      164.28      212.89     51.03 o 
 -13   5  -5       17.11       12.54     19.79 o 
 -11   5  -5      202.11      310.21    118.80 o 
  -9   5  -5      890.41     1003.78    118.77 o 
  -7   5  -5      614.18      637.98     70.46 o 
  -5   5  -5      149.34      155.94     25.08 o 
  -3   5  -5        6.91       12.26     11.34 o 
  -1   5  -5       93.45      111.34     21.64 o 
   1   5  -5      335.36      150.97     89.33 o 
   3   5  -5      672.69      744.51     67.11 o 
   5   5  -5      203.95      216.58     19.42 o 
   7   5  -5        3.01      -28.42     30.85 o 
   9   5  -5       13.80        3.16     22.83 o 
  11   5  -5      202.37       30.60     96.42 o 
  13   5  -5      225.43       49.55     66.55 o 
  15   5  -5       69.69       13.36     88.16 o 
  17   5  -5       18.28       10.20     28.17 o 
 -10   6  -5       90.53      181.12    141.36 o 
  -8   6  -5      379.93      373.21    197.58 o 
  -6   6  -5       38.04       27.09     15.60 o 
  -4   6  -5      134.34      110.85     39.01 o 
  -2   6  -5      355.33      388.64    140.55 o 
   0   6  -5       16.93       19.74     11.20 o 
   2   6  -5      269.62      450.24    173.66 o 
   4   6  -5      212.17      120.01     89.62 o 
   6   6  -5       65.00       38.69     24.17 o 
   8   6  -5       93.60       49.30     39.83 o 
  10   6  -5      130.29       -2.43     70.43 o 
 -28   0  -4      105.79       98.97     36.07 o 
 -26   0  -4        1.28       -1.29      9.32 o 
 -24   0  -4       49.87       84.94     29.72 o 
 -22   0  -4      901.29     1121.04    105.20 o 
 -20   0  -4     4899.65     4759.78    292.10 o 
 -18   0  -4     9101.76     9514.36    746.37 o 
 -16   0  -4      231.44      193.70     46.11 o 
 -14   0  -4     2020.82     2264.43    238.97 o 
 -12   0  -4     1003.95     1095.50     79.77 o 
 -10   0  -4     5673.19     6440.33    612.78 o 
  -8   0  -4    31205.78    33941.85   4129.06 o 
  -6   0  -4     1865.13     1624.98     76.68 o 
  -4   0  -4     1902.65     2475.66    181.19 o 
  -2   0  -4     1863.28     2034.11    221.02 o 
   0   0  -4    21887.70    25884.31   3700.99 o 
   2   0  -4    24328.80    26036.84   3734.02 o 
   4   0  -4    55461.29    59250.99  14681.29 o 
   6   0  -4     1270.16     1017.90    146.46 o 
   8   0  -4      324.02      281.50     32.55 o 
  10   0  -4     2472.95     2695.23    193.57 o 
  12   0  -4     1720.49     2047.95    240.45 o 
  14   0  -4     6375.02     7185.81    942.37 o 
  16   0  -4       88.53       38.86     19.19 o 
  18   0  -4     1603.94     1721.04    296.55 o 
  20   0  -4      611.94      603.80    138.20 o 
  22   0  -4     2494.26     2492.91    444.95 o 
  24   0  -4      450.62      531.66     93.02 o 
 -27   1  -4        5.37       16.23     24.89 o 
 -25   1  -4       26.30       32.28     15.56 o 
 -23   1  -4      177.81      169.25     18.11 o 
 -21   1  -4      209.54      179.14     24.48 o 
 -19   1  -4      141.81      133.48     18.68 o 
 -17   1  -4      175.49      161.83     19.05 o 
 -15   1  -4      589.99      583.38     46.11 o 
 -13   1  -4     4814.09     4308.69    229.42 o 
 -11   1  -4     1461.11     1517.58     91.53 o 
  -9   1  -4      972.38      933.55     49.30 o 
  -7   1  -4     1947.26     2339.11    194.97 o 
  -5   1  -4     5310.88     5572.67    412.51 o 
  -3   1  -4    43552.34    46801.37   5499.64 o 
  -1   1  -4     3352.11     3766.78    280.77 o 
   1   1  -4     2266.67     2588.48    173.59 o 
   3   1  -4     3420.30     3735.27    321.81 o 
   5   1  -4     1125.41      937.17     62.09 o 
   7   1  -4    12472.85    11566.70    865.54 o 
   9   1  -4     6031.22     6665.13    415.80 o 
  11   1  -4      232.45      257.71     31.66 o 
  13   1  -4     1906.98     2208.37    370.27 o 
  15   1  -4      292.21      231.87     31.32 o 
  17   1  -4     4487.83     5129.20   2138.43 o 
  19   1  -4      844.32      759.97     85.49 o 
  21   1  -4       44.90       31.33     29.87 o 
  25   1  -4        6.42       18.46     28.42 o 
  27   1  -4      220.51       52.46     64.85 o 
 -26   2  -4        3.25       15.83     17.20 o 
 -24   2  -4      186.99      154.76     22.05 o 
 -22   2  -4      642.21      734.05     57.45 o 
 -20   2  -4      598.63      595.09     51.44 o 
 -18   2  -4      892.58      879.01     56.47 o 
 -16   2  -4      888.94      871.85     63.56 o 
 -14   2  -4      240.50      195.35     26.82 o 
 -12   2  -4     1696.68     1566.04    116.98 o 
 -10   2  -4    10886.72    10973.20    632.49 o 
  -8   2  -4      209.37      234.27     22.51 o 
  -6   2  -4     6471.30     5849.21    239.51 o 
  -4   2  -4      485.65      544.58     44.99 o 
  -2   2  -4      843.11      790.27     42.43 o 
   0   2  -4    11585.19    11303.91    658.19 o 
   2   2  -4    10302.25    10087.73    535.74 o 
   4   2  -4     4936.30     4738.61    178.15 o 
   6   2  -4     2488.59     2209.36    195.98 o 
   8   2  -4      233.11      260.61     46.88 o 
  10   2  -4     1767.63     1743.63    183.62 o 
  12   2  -4     4741.73     4688.53    513.45 o 
  14   2  -4     1414.84     1551.02    176.57 o 
  16   2  -4       96.27       59.02     32.30 o 
  20   2  -4      412.47      121.44    154.23 o 
  22   2  -4       19.57       22.59     21.86 o 
  26   2  -4      229.38       50.52    116.10 o 
 -25   3  -4       21.10        5.93     22.04 o 
 -23   3  -4      315.92      178.86    108.80 o 
 -21   3  -4      134.82      114.54     24.73 o 
 -19   3  -4        7.16        4.45      5.61 o 
 -17   3  -4      160.74      144.03     19.89 o 
 -15   3  -4      298.41      485.30     99.53 o 
 -13   3  -4     1440.83     1607.96    111.41 o 
 -11   3  -4     4414.85     4384.37    268.13 o 
  -9   3  -4      112.51      102.24     15.26 o 
  -7   3  -4     1260.66     1361.01    223.53 o 
  -5   3  -4       79.79       64.35     19.39 o 
  -3   3  -4        7.09        8.69      7.65 o 
  -1   3  -4     6641.48     5588.64    319.03 o 
   1   3  -4     1938.25     1796.06    100.64 o 
   3   3  -4       31.69       33.30      7.60 o 
   5   3  -4     1615.02     1516.71     46.22 o 
   7   3  -4      228.23      268.38     51.00 o 
   9   3  -4     3089.47     4071.86    625.41 o 
  11   3  -4     5650.15     7285.88   1123.80 o 
  13   3  -4      204.95       26.96     45.18 o 
  15   3  -4     2191.69     2682.60    324.49 o 
  17   3  -4      414.60     2051.35    360.43 o 
  19   3  -4      193.03       71.16     45.42 o 
  23   3  -4      454.07      290.48    190.17 o 
 -22   4  -4      202.82      172.03     56.32 o 
 -20   4  -4       71.57       57.92     17.38 o 
 -18   4  -4       14.07       16.48     15.07 o 
 -16   4  -4      264.54      309.99     48.36 o 
 -14   4  -4     1170.88     1422.62    103.56 o 
 -12   4  -4      876.53      951.43     82.10 o 
 -10   4  -4       88.82       81.63     21.37 o 
  -8   4  -4      199.18      216.12     21.72 o 
  -6   4  -4      758.97      793.50    134.65 o 
  -4   4  -4     1649.87     1781.75    154.39 o 
  -2   4  -4     3776.85     4065.95    277.19 o 
   0   4  -4     1883.40     1892.79    120.18 o 
   2   4  -4       35.86       29.62     14.81 o 
   4   4  -4      484.90      517.43     32.76 o 
   6   4  -4       89.70      123.93     31.10 o 
   8   4  -4      356.03      746.37    146.46 o 
  10   4  -4     2338.20     2212.87    318.41 o 
  12   4  -4      696.47     1376.15    249.92 o 
  14   4  -4       40.18       14.82     24.77 o 
  16   4  -4      135.68       42.26    146.46 o 
  18   4  -4       23.29       11.90     21.62 o 
  22   4  -4      457.13      174.87     71.65 o 
 -19   5  -4       86.14       54.06     24.16 o 
 -17   5  -4      195.96      486.61    211.21 o 
 -15   5  -4      125.54       99.35     37.04 o 
 -13   5  -4       59.31       65.81     20.84 o 
 -11   5  -4      389.38      534.19     72.39 o 
  -9   5  -4     1248.28     1494.35    231.60 o 
  -7   5  -4       68.33       87.92     26.16 o 
  -5   5  -4      128.27      152.91     21.89 o 
  -3   5  -4      184.80      148.66     38.00 o 
  -1   5  -4       43.92       38.71     13.88 o 
   1   5  -4     1778.83     1893.64    146.04 o 
   3   5  -4     1144.60     1153.58    289.17 o 
   5   5  -4      202.97      213.28     11.47 o 
   7   5  -4      186.44      325.63    121.80 o 
   9   5  -4      407.32      436.94    169.29 o 
  11   5  -4      276.90       59.26     69.22 o 
  13   5  -4     1226.68     1459.94    422.37 o 
  15   5  -4      253.07       30.85     89.38 o 
 -12   6  -4       11.69      106.09     76.26 o 
 -10   6  -4       39.18       51.42     35.46 o 
  -8   6  -4       16.45       67.80     38.13 o 
  -6   6  -4       89.71      123.38     63.15 o 
  -4   6  -4      518.87      618.02     75.80 o 
  -2   6  -4       86.60      116.75     29.87 o 
   0   6  -4      167.79      156.82     28.76 o 
   2   6  -4      151.65      160.34     45.58 o 
   4   6  -4       62.51       82.50     45.30 o 
   6   6  -4      175.61      166.13     48.73 o 
   8   6  -4      519.45      234.14    197.22 o 
  10   6  -4       31.87        0.24     32.79 o 
  12   6  -4      126.98       17.73     68.01 o 
 -27   1  -3      330.11      433.23     72.12 o 
 -25   1  -3      258.55      317.44     35.92 o 
 -23   1  -3       23.80       31.98     17.53 o 
 -21   1  -3      485.15      523.52     49.64 o 
 -19   1  -3      487.73      568.64     53.83 o 
 -17   1  -3     1397.08     1401.11     89.88 o 
 -15   1  -3     3875.33     3628.97    194.62 o 
 -13   1  -3     3975.81     4267.63    586.64 o 
 -11   1  -3      563.80      477.82     37.88 o 
  -9   1  -3     1036.28     1103.28     66.15 o 
  -7   1  -3      430.72      367.96     49.55 o 
  -5   1  -3    48582.82    52613.64   5657.57 o 
  -3   1  -3    50959.28    58252.71   6642.10 o 
  -1   1  -3    43193.75    23713.75  17927.25 o 
   1   1  -3    14978.62    16900.51   1481.93 o 
   3   1  -3      447.96      376.12     27.49 o 
   5   1  -3     9323.69     7721.59   1062.59 o 
   7   1  -3    16912.19    17759.73   1492.92 o 
   9   1  -3    13311.15    13821.08   1111.16 o 
  11   1  -3      107.90      112.55     25.62 o 
  13   1  -3     1623.95     1926.43    219.93 o 
  15   1  -3      188.17      147.91     38.37 o 
  17   1  -3     3858.01     3625.69    420.91 o 
  19   1  -3     4160.38     3775.79    469.48 o 
  25   1  -3       60.82       74.08     32.06 o 
 -26   2  -3       14.18       16.69     16.00 o 
 -24   2  -3      363.41      388.77     55.72 o 
 -22   2  -3      616.69      649.41     66.21 o 
 -20   2  -3       72.30      118.38     25.25 o 
 -18   2  -3      149.90      153.65     14.79 o 
 -16   2  -3     1242.37     1196.03     81.93 o 
 -14   2  -3      513.98      567.40     52.67 o 
 -12   2  -3      620.24      536.98     48.88 o 
 -10   2  -3     7163.98     6477.24    448.58 o 
  -8   2  -3      333.32      330.19     23.19 o 
  -6   2  -3     1050.06     1079.28     47.47 o 
  -4   2  -3     5052.97     5412.09    508.49 o 
  -2   2  -3     2115.58     2027.06    169.28 o 
   0   2  -3     5983.25     5539.97    254.90 o 
   2   2  -3     1435.61     1258.68     81.25 o 
   4   2  -3     1439.29     1214.57    100.46 o 
   6   2  -3     1336.25     1526.25    137.96 o 
   8   2  -3     2419.34     2601.23    208.63 o 
  10   2  -3     2518.73     2837.31    270.81 o 
  12   2  -3      378.76      531.18     65.58 o 
  14   2  -3     2658.95     2441.66    282.71 o 
 -25   3  -3      194.68      120.43     44.62 o 
 -23   3  -3      586.25      863.90    145.48 o 
 -21   3  -3      163.62      164.16     24.82 o 
 -19   3  -3      137.63      158.21     18.92 o 
 -17   3  -3      474.07      545.03     39.20 o 
 -15   3  -3      552.33      510.78     35.19 o 
 -13   3  -3     1385.72     1281.53     72.79 o 
 -11   3  -3     3078.36     3255.64    209.45 o 
  -9   3  -3     1235.08     1146.87     70.30 o 
  -7   3  -3     2816.27     2596.41    143.24 o 
  -5   3  -3      847.27      853.20    109.13 o 
  -3   3  -3      303.78      305.42     41.88 o 
  -1   3  -3     5533.92     5351.75    322.77 o 
   1   3  -3     1042.19     1002.98     65.29 o 
   3   3  -3     3954.94     3704.85    195.87 o 
   5   3  -3     1846.32     1573.35    116.55 o 
   7   3  -3     2300.33     2012.57    163.70 o 
   9   3  -3     1181.36     1204.44    312.83 o 
  11   3  -3     2327.97     2545.13    344.89 o 
  15   3  -3      717.05     3378.93    392.98 o 
  17   3  -3     1912.80     1699.42    243.61 o 
 -22   4  -3       24.31       -5.22     14.07 o 
 -20   4  -3       61.33       51.91     21.32 o 
 -18   4  -3       20.69        6.87     18.30 o 
 -16   4  -3       92.43       71.25     10.69 o 
 -14   4  -3      117.52       74.90     23.00 o 
 -12   4  -3      555.15      647.09     48.85 o 
 -10   4  -3      336.93      430.00     61.45 o 
  -8   4  -3      368.59      407.86     54.37 o 
  -6   4  -3     1335.78     1711.34    354.67 o 
  -4   4  -3      700.09      870.53    120.35 o 
  -2   4  -3     1492.89     2089.76    474.59 o 
   0   4  -3     1583.63     1716.76    266.91 o 
   2   4  -3      406.82      541.17     72.92 o 
   4   4  -3     1704.02     1664.35    108.72 o 
   6   4  -3      472.42      412.20     19.11 o 
   8   4  -3      213.49      125.75     80.88 o 
  10   4  -3      833.04     1157.80    281.25 o 
  12   4  -3      556.15      625.90    116.58 o 
  16   4  -3      879.10      693.18    153.26 o 
 -19   5  -3      203.83      179.41     59.04 o 
 -17   5  -3       12.57       -0.03     14.86 o 
 -15   5  -3       62.28       90.25     25.69 o 
 -13   5  -3      163.51      157.84     62.42 o 
 -11   5  -3      212.90      156.65     64.99 o 
  -9   5  -3      365.73      491.82     52.72 o 
  -7   5  -3      126.76      159.24     34.25 o 
  -5   5  -3      130.10      102.06     25.36 o 
  -3   5  -3      277.74      347.04     69.68 o 
  -1   5  -3       70.39       73.87     18.64 o 
   1   5  -3      255.62      477.06     94.87 o 
   3   5  -3      602.55      705.87     68.52 o 
   5   5  -3      784.06      814.21     36.59 o 
   7   5  -3      428.30      440.75     85.89 o 
   9   5  -3       58.91       73.07     32.63 o 
  11   5  -3       15.65      667.19    119.74 o 
  13   5  -3      263.15       40.32     85.74 o 
 -12   6  -3       27.83       63.40     58.41 o 
 -10   6  -3       39.12       42.99     25.75 o 
  -8   6  -3       88.94       38.99     40.63 o 
  -6   6  -3       40.06       32.44     20.18 o 
  -4   6  -3       46.60       47.63     25.44 o 
  -2   6  -3        7.87      -10.93     14.06 o 
   0   6  -3       44.26       15.84     21.56 o 
   2   6  -3      151.30       95.34     25.69 o 
   4   6  -3      157.02      165.36     46.73 o 
   6   6  -3       10.16       21.51     20.26 o 
   8   6  -3       20.81       24.01     20.60 o 
  10   6  -3        6.39      -19.92     33.76 o 
  12   6  -3       46.15       51.25     36.43 o 
 -28   0  -2       64.97       58.56     26.86 o 
 -26   0  -2      220.20      178.86     90.37 o 
 -24   0  -2       41.91       73.42     20.54 o 
 -22   0  -2      275.74      238.11     60.57 o 
 -20   0  -2     2375.40     2439.11    204.73 o 
 -18   0  -2     1694.48     1844.42    218.83 o 
 -16   0  -2     5516.65     6296.87    960.83 o 
 -14   0  -2      363.22      386.42     94.48 o 
 -12   0  -2     4176.22     3922.25    322.79 o 
 -10   0  -2     4273.67     4223.66    327.40 o 
  -8   0  -2     1372.51     1471.60    104.92 o 
  -4   0  -2    17429.67    21410.58   2235.09 o 
   4   0  -2    27128.37    28376.98   4095.66 o 
   6   0  -2    12856.46    12337.03   1218.77 o 
   8   0  -2    10883.94    10513.00   1176.26 o 
  10   0  -2    21119.77    22604.48   3096.46 o 
  12   0  -2    19737.31    21964.73   3044.97 o 
  14   0  -2     2156.95     2099.69    173.90 o 
  16   0  -2       57.93       39.35     16.52 o 
  20   0  -2      216.94      164.67     39.83 o 
 -27   1  -2      321.38      472.43    143.93 o 
 -25   1  -2      351.96      462.38    149.32 o 
 -23   1  -2       85.71       85.58     19.88 o 
 -21   1  -2      390.51      507.27    123.30 o 
 -19   1  -2     1125.37     1187.27     82.53 o 
 -17   1  -2     1930.71     2192.13    152.52 o 
 -15   1  -2     3026.68     3004.80    174.73 o 
 -13   1  -2     3366.37     3581.92    469.25 o 
 -11   1  -2       10.74       30.55      7.24 o 
  -9   1  -2      765.42      831.25     60.20 o 
  -7   1  -2     6892.19     6535.41    294.12 o 
  -5   1  -2    15478.17    18044.30   1639.96 o 
  -3   1  -2    35534.27    41665.91   3820.01 o 
  -1   1  -2     2056.31     2054.58    261.72 o 
   1   1  -2     2073.44     2343.91    181.06 o 
   3   1  -2     9358.68     7590.03   1170.92 o 
   5   1  -2     2893.81     2450.21    416.66 o 
   7   1  -2     8287.67     8390.86    506.54 o 
   9   1  -2     6798.28     7767.92    498.75 o 
  11   1  -2     2208.58     2323.77    154.56 o 
  15   1  -2     1642.62     1952.99    294.85 o 
  17   1  -2     4255.17     3647.55    431.35 o 
  23   1  -2      204.64      146.21     55.38 o 
 -26   2  -2       42.53       23.63     19.42 o 
 -24   2  -2      197.36      162.47     33.37 o 
 -22   2  -2      156.71      142.33     30.48 o 
 -20   2  -2      631.45      812.31     68.41 o 
 -18   2  -2      424.54      544.81     54.26 o 
 -16   2  -2      291.36      341.55     43.24 o 
 -14   2  -2      379.60      438.46     43.49 o 
 -12   2  -2       34.03       25.37      9.17 o 
 -10   2  -2     3534.68     3144.40    183.67 o 
  -8   2  -2        5.74       22.06      7.87 o 
  -6   2  -2     1347.68     1243.51     68.14 o 
  -4   2  -2      697.17      648.33     40.24 o 
  -2   2  -2     1204.72     1125.17     97.63 o 
   0   2  -2      506.92      474.08     59.03 o 
   2   2  -2     3615.00     2911.48    126.03 o 
   4   2  -2     3291.08     2743.16    211.61 o 
   6   2  -2     1165.74     1074.45     87.23 o 
   8   2  -2     5215.65     9206.32    930.95 o 
  10   2  -2     2481.04     2763.72    245.79 o 
  12   2  -2     3639.22     3577.60    344.40 o 
 -21   3  -2       41.58       38.98     13.78 o 
 -19   3  -2     1073.18     1274.88    134.70 o 
 -17   3  -2      289.03      377.31     67.81 o 
 -15   3  -2       57.45       59.83      9.63 o 
 -13   3  -2     1635.63     1887.07    152.02 o 
 -11   3  -2     1389.19     1378.13     76.69 o 
  -9   3  -2     2182.45     2245.47    178.09 o 
  -7   3  -2     4179.89     3652.81    180.60 o 
  -5   3  -2      948.65      911.84     64.26 o 
  -3   3  -2        6.91       22.40     11.48 o 
  -1   3  -2     1891.14     2007.98    132.70 o 
   1   3  -2     1256.80     1125.28    113.93 o 
   3   3  -2    14377.53    14243.37    958.72 o 
   5   3  -2     4986.28     4711.15    270.73 o 
   7   3  -2      876.11      787.33     86.34 o 
   9   3  -2        0.15        1.64      8.50 o 
  11   3  -2      800.41      900.59    154.23 o 
  15   3  -2     2800.18     2673.85    325.21 o 
 -22   4  -2       75.46       48.52     29.99 o 
 -20   4  -2      127.39      107.59     50.52 o 
 -18   4  -2      400.46      461.46    118.04 o 
 -16   4  -2       83.50       75.29     22.38 o 
 -14   4  -2      627.55      673.66    185.07 o 
 -12   4  -2      485.32      538.50     34.88 o 
 -10   4  -2      619.97      757.98     57.41 o 
  -8   4  -2     4009.44     4265.43    254.24 o 
  -6   4  -2     3004.29     2917.19    183.57 o 
  -4   4  -2       39.59       43.67     11.26 o 
  -2   4  -2      108.07       91.55     33.26 o 
   0   4  -2      529.31      613.82    138.04 o 
   2   4  -2     1300.04     1434.13     97.81 o 
   4   4  -2     2788.50     2816.69    187.06 o 
   6   4  -2     2735.96     2996.15    455.91 o 
   8   4  -2       22.97       20.39     13.65 o 
  10   4  -2       37.53       54.97     21.74 o 
 -19   5  -2      146.16       75.50     38.22 o 
 -17   5  -2       26.04       12.45     20.40 o 
 -15   5  -2       23.02       55.92     23.88 o 
 -13   5  -2       51.22       39.51     30.85 o 
 -11   5  -2      810.56      729.75    115.05 o 
  -9   5  -2     1024.08     1165.21    127.80 o 
  -7   5  -2       87.39      100.88     17.79 o 
  -5   5  -2      354.62      449.90     53.45 o 
  -3   5  -2      283.94      326.89     68.59 o 
  -1   5  -2       98.03      111.17     26.03 o 
   1   5  -2     2701.31     2953.39    202.06 o 
   3   5  -2      868.76      961.97    215.12 o 
   5   5  -2      493.66      567.39    150.74 o 
   7   5  -2      180.18      204.62     55.80 o 
   9   5  -2      279.63      260.64     60.82 o 
  11   5  -2      652.53     1073.52    278.34 o 
 -12   6  -2        1.88       -8.26     14.49 o 
 -10   6  -2       56.36       21.63     28.13 o 
  -8   6  -2       14.62       23.83     19.81 o 
  -6   6  -2      470.45      514.11    142.99 o 
  -4   6  -2     1347.03     1861.69    177.36 o 
  -2   6  -2      225.23      244.37     86.46 o 
   0   6  -2      221.66      203.37     42.26 o 
   2   6  -2       48.62       18.72     15.69 o 
   4   6  -2       19.32       17.83     23.99 o 
   6   6  -2      292.27      289.73     87.32 o 
   8   6  -2      483.70      647.75    116.20 o 
  10   6  -2        3.54        2.18     15.52 o 
  12   6  -2       78.99       -7.53     80.88 o 
 -27   1  -1     1129.31     1303.12    133.87 o 
 -25   1  -1      238.61      408.35    103.17 o 
 -23   1  -1      154.73      186.87     30.49 o 
 -21   1  -1       70.25       84.25     17.23 o 
 -19   1  -1      497.55      463.24     38.55 o 
 -17   1  -1     4649.88     4880.02    346.60 o 
 -15   1  -1     6828.21     5686.47    512.85 o 
 -13   1  -1     9652.43    10327.86    598.67 o 
 -11   1  -1     1763.52     2089.96    183.63 o 
  -9   1  -1     1660.01     1543.40     58.03 o 
  -7   1  -1     4278.41     4700.78    224.16 o 
  -5   1  -1    33873.10    36005.54   3712.20 o 
  -3   1  -1     7244.76     6777.89    326.95 o 
  -1   1  -1     2538.76     2609.46    174.42 o 
   1   1  -1     7622.46     7200.35    769.51 o 
   3   1  -1     5270.43     6151.95    530.33 o 
   5   1  -1     8135.42     7415.57    636.83 o 
   7   1  -1     7695.64     7916.63    742.48 o 
   9   1  -1     3766.49     3977.38    320.84 o 
  11   1  -1     1933.75     1887.65    159.09 o 
  15   1  -1      698.04      514.90     81.61 o 
  17   1  -1     1456.07     1231.15    155.93 o 
  21   1  -1      318.31      383.26     72.86 o 
 -26   2  -1       19.43        5.81     10.40 o 
 -24   2  -1       76.53      103.81     35.80 o 
 -22   2  -1      397.86      565.86     70.69 o 
 -20   2  -1      372.36      516.33     51.87 o 
 -18   2  -1      682.58      645.65     35.53 o 
 -16   2  -1      214.06      219.90     24.43 o 
 -14   2  -1     1966.90     1978.57     93.43 o 
 -12   2  -1      448.89      421.97     24.41 o 
 -10   2  -1     1020.68      848.41     50.01 o 
  -8   2  -1     5602.12     5445.16    351.16 o 
  -6   2  -1     1087.24      975.78     78.85 o 
  -4   2  -1     2267.59     2174.72     90.38 o 
  -2   2  -1     1860.73     1761.91    109.05 o 
   0   2  -1     3757.33     3221.90    272.87 o 
   2   2  -1     5912.92     4753.18    216.28 o 
   4   2  -1     2721.74     2289.16    237.24 o 
   6   2  -1     6761.87     5880.94    371.78 o 
   8   2  -1     4445.36     3949.38    699.13 o 
  10   2  -1     2284.34     2236.18    183.86 o 
  12   2  -1     1210.72     1243.05    124.11 o 
  16   2  -1     1310.67     1194.72    154.71 o 
 -23   3  -1      404.19      577.81    126.05 o 
 -21   3  -1      305.28      448.35     99.82 o 
 -19   3  -1      933.15     1126.75     67.55 o 
 -17   3  -1      662.04      732.74     41.27 o 
 -15   3  -1      259.70      281.60     38.39 o 
 -13   3  -1     1052.27     1103.00     42.15 o 
 -11   3  -1      199.80      217.79     51.44 o 
  -9   3  -1     2080.87     2300.91    111.55 o 
  -7   3  -1     2971.15     2944.57    189.57 o 
  -5   3  -1     1239.57     1245.34    119.89 o 
  -3   3  -1      161.89      159.10     27.93 o 
  -1   3  -1      265.18      300.50     25.89 o 
   1   3  -1      886.98      815.84     49.15 o 
   3   3  -1     4433.15     4757.74    458.27 o 
   5   3  -1     1444.91     1388.06     84.49 o 
   7   3  -1     1298.38     1677.00    202.68 o 
   9   3  -1      537.07      603.65     75.86 o 
  13   3  -1      137.63       69.95     54.16 o 
 -22   4  -1       20.40       21.72     24.77 o 
 -20   4  -1      205.22      222.55     59.02 o 
 -18   4  -1      336.13      533.99    209.73 o 
 -16   4  -1      224.01      240.43     78.00 o 
 -14   4  -1       67.15       93.18     34.85 o 
 -12   4  -1      305.69      314.24     81.73 o 
 -10   4  -1      465.05      483.81     23.42 o 
  -8   4  -1     2169.61     2556.40    550.12 o 
  -6   4  -1     1582.99     1720.46    210.83 o 
  -4   4  -1      746.98      896.93     67.75 o 
  -2   4  -1      582.01      608.71     47.99 o 
   0   4  -1      137.99      139.41     21.51 o 
   2   4  -1       91.66      151.60     63.96 o 
   4   4  -1     1606.81     2018.64    306.98 o 
   6   4  -1     1071.76     1463.87    227.45 o 
   8   4  -1       27.41       46.63     32.79 o 
  10   4  -1      709.71      675.41    101.90 o 
 -19   5  -1       20.36       95.33     72.99 o 
 -17   5  -1       53.19       46.43     23.98 o 
 -15   5  -1        9.77      -13.85     21.18 o 
 -13   5  -1      123.80      129.56     36.65 o 
 -11   5  -1      406.13      715.56    186.29 o 
  -9   5  -1      515.39      510.53    100.26 o 
  -7   5  -1      234.23      233.06     29.91 o 
  -5   5  -1      457.42      523.38     40.03 o 
  -3   5  -1       69.98       91.54     24.84 o 
  -1   5  -1      765.85      898.16    113.84 o 
   1   5  -1     1313.12     1513.70    122.11 o 
   3   5  -1     1348.35     1642.52    136.12 o 
   5   5  -1     1140.12     1173.01     94.22 o 
   7   5  -1       20.81       13.21      6.11 o 
   9   5  -1      274.59      280.15     78.45 o 
  11   5  -1      352.62      467.94     72.62 o 
 -12   6  -1      113.76       91.90     37.04 o 
 -10   6  -1       88.55       78.33     56.42 o 
  -8   6  -1       54.04       45.44     41.94 o 
  -6   6  -1      179.80      514.09    208.15 o 
  -4   6  -1      363.19      371.44     74.30 o 
  -2   6  -1       68.05       72.62     23.65 o 
   0   6  -1      139.94      153.81     27.16 o 
   2   6  -1       53.34       35.40     30.90 o 
   4   6  -1       55.86       77.62     34.99 o 
   6   6  -1      406.38      369.72    105.36 o 
   8   6  -1      158.95      107.82     64.00 o 
  10   6  -1      123.51       75.87     46.88 o 
  12   6  -1       62.63       21.62     36.67 o 
 -28   0   0       85.51       69.71     68.25 o 
 -26   0   0       13.97       -0.09      9.02 o 
 -24   0   0      726.94      957.91    265.95 o 
 -22   0   0     3118.04     3464.42    451.75 o 
 -20   0   0     1129.21     1024.95    226.61 o 
 -18   0   0      852.04      787.90    106.14 o 
 -16   0   0      134.48       46.35     81.61 o 
 -14   0   0     3919.67     4024.99    363.35 o 
 -12   0   0    17883.06    17616.24   2745.50 o 
 -10   0   0    33758.09    36668.86   6617.23 o 
  -8   0   0      866.93      931.68    110.51 o 
  -6   0   0    13741.92    15587.23   1671.73 o 
  -4   0   0     3142.96     3324.52    186.05 o 
   4   0   0     3165.97     3241.22    179.73 o 
   6   0   0    13766.83    15223.88   1862.88 o 
   8   0   0      862.11      820.69     61.93 o 
  10   0   0    33798.96    38611.64   7312.35 o 
  12   0   0    17911.81    20846.52   2661.71 o 
 -27   1   0      239.03      133.06    117.31 o 
 -25   1   0      109.29       91.37     18.42 o 
 -23   1   0       58.03       74.61     21.74 o 
 -21   1   0      385.02      403.45     43.61 o 
 -19   1   0      212.53      206.90     26.38 o 
 -17   1   0      990.08     1021.11    132.25 o 
 -15   1   0     1473.29     1520.63     96.10 o 
 -13   1   0     1060.24     1207.90    130.67 o 
 -11   1   0     3434.15     3778.30    205.96 o 
  -9   1   0     1508.92     1468.22     68.94 o 
  -7   1   0     2410.02     2814.56    144.32 o 
  -5   1   0     8569.89     9117.77    590.31 o 
  -3   1   0    21694.96    21293.56   1877.50 o 
  -1   1   0     5736.53     5489.61    524.50 o 
   1   1   0     5599.15     5586.20    617.30 o 
   3   1   0    21586.28    22675.32   1596.69 o 
   5   1   0     8458.53     9355.50    674.63 o 
   7   1   0     2496.51     2459.63    197.22 o 
   9   1   0     1511.42     1423.27    181.67 o 
  11   1   0     3439.90     3539.23    300.20 o 
  15   1   0     1485.73     1365.95    146.94 o 
  19   1   0      207.78       77.48     40.56 o 
 -24   2   0      509.03      692.75    127.67 o 
 -22   2   0      814.78      899.15     75.50 o 
 -20   2   0     1703.80     1920.05    371.91 o 
 -18   2   0      110.88      103.24     17.70 o 
 -16   2   0       93.55       87.23     15.17 o 
 -14   2   0     2475.62     2471.04    137.17 o 
 -12   2   0     1608.93     1588.59     64.78 o 
 -10   2   0     5773.93     5261.40    214.70 o 
  -8   2   0     6979.21     6909.12    546.18 o 
  -6   2   0     1005.50      920.40     42.79 o 
  -4   2   0     2623.06     2652.09    214.79 o 
  -2   2   0    10218.67     9913.90    591.33 o 
   0   2   0     2171.58     1727.13    130.45 o 
   2   2   0    10206.26    10217.30    624.55 o 
   4   2   0     2572.26     2605.74    228.50 o 
   6   2   0     1010.00      945.52     64.97 o 
   8   2   0     6911.99     7078.45    609.97 o 
  10   2   0     5876.91     5957.33    511.02 o 
  12   2   0     1552.68     1453.63    156.17 o 
  14   2   0     2475.08     2041.88    252.84 o 
 -23   3   0      101.10       82.58     72.86 o 
 -21   3   0      166.97      185.07     57.81 o 
 -19   3   0     1358.64     1560.72     68.15 o 
 -17   3   0       47.31       34.77     16.42 o 
 -15   3   0      408.24      927.80    234.62 o 
 -13   3   0        9.98       25.99     18.94 o 
 -11   3   0      118.46      140.38     42.75 o 
  -9   3   0     1660.70     1489.04    243.57 o 
  -7   3   0     5694.74     5450.41    265.41 o 
  -5   3   0      917.37     1155.50    186.68 o 
  -3   3   0     5008.37     4969.79    411.00 o 
  -1   3   0      108.54      116.63     13.31 o 
   1   3   0      113.72      117.34     19.05 o 
   3   3   0     5063.75     4731.57    364.56 o 
   5   3   0      903.59     1041.60    113.78 o 
   7   3   0     5654.53     5649.54    619.34 o 
   9   3   0     1708.05     1685.52    130.91 o 
  11   3   0      114.08      150.83     39.10 o 
  13   3   0        8.50        5.59     17.00 o 
 -22   4   0       97.03       83.55     48.09 o 
 -20   4   0      422.66      692.20    151.31 o 
 -18   4   0     1196.34     1095.89    746.37 o 
 -16   4   0      216.47      576.06    235.11 o 
 -14   4   0      102.69      114.39     38.62 o 
 -12   4   0      166.63      155.30     31.17 o 
 -10   4   0      704.90      792.66    140.28 o 
  -8   4   0     3188.28     2931.18    130.60 o 
  -6   4   0     2489.93     2512.25    137.06 o 
  -4   4   0     3791.61     3693.44    251.09 o 
  -2   4   0      269.10      422.46     59.13 o 
   0   4   0      115.96       98.32     27.53 o 
   2   4   0      272.11      281.32     41.77 o 
   4   4   0     3779.13     3502.89    181.05 o 
   6   4   0     2505.02     2465.86    210.63 o 
   8   4   0     3184.01     2958.19    135.33 o 
  10   4   0      702.78      783.53    128.97 o 
  12   4   0      164.09      131.40     83.19 o 
 -19   5   0       49.03       47.18     46.74 o 
 -17   5   0      214.60      225.91     90.74 o 
 -15   5   0        1.28       -5.21     20.16 o 
 -13   5   0      199.37      266.69     57.28 o 
 -11   5   0       81.20      232.63     72.26 o 
  -9   5   0      325.95      352.08     72.51 o 
  -7   5   0      115.06      139.03     64.61 o 
  -5   5   0      190.84      246.22     33.05 o 
  -3   5   0       45.84       44.93     16.28 o 
  -1   5   0      949.40     1158.30     93.08 o 
   1   5   0      941.49     1277.70    225.06 o 
   3   5   0       42.21       23.50     22.47 o 
   5   5   0      179.41      168.41     27.43 o 
   7   5   0      111.44      102.88     16.67 o 
   9   5   0      324.92      342.56    106.68 o 
  11   5   0       78.18       65.58    118.52 o 
  13   5   0      198.23      115.08     71.41 o 
 -12   6   0       40.92       27.94     20.78 o 
 -10   6   0       24.85       49.26     25.88 o 
  -8   6   0       11.85        0.34     21.67 o 
  -6   6   0       53.05       14.96     37.04 o 
  -4   6   0      374.42      731.74    255.75 o 
  -2   6   0       28.47       26.24     19.64 o 
   0   6   0        1.95       18.97     16.46 o 
   2   6   0       26.52       23.28     12.24 o 
   4   6   0      370.15      412.48     42.10 o 
   6   6   0       52.93       51.91     22.35 o 
   8   6   0       12.98       25.69     26.11 o 
  10   6   0       24.99       12.44     40.52 o 
  12   6   0       42.34        6.90     42.99 o 
 -27   1   1      500.35      617.72     82.87 o 
 -25   1   1      252.88      193.80     68.54 o 
 -23   1   1      340.00      441.47     66.16 o 
 -21   1   1      323.98      424.11     80.84 o 
 -19   1   1      119.79      100.13     38.92 o 
 -17   1   1     1458.37     1513.38    100.72 o 
 -15   1   1      678.39      791.81    107.00 o 
 -13   1   1     1890.63     2124.63    138.81 o 
 -11   1   1     1929.21     1956.00     97.95 o 
  -9   1   1     3701.68     3994.58    183.74 o 
  -7   1   1     7861.76     8889.53    469.29 o 
  -5   1   1     8113.64     7311.36    493.18 o 
  -3   1   1     5310.92     6257.23    706.05 o 
  -1   1   1     7741.59     7306.96    715.92 o 
   1   1   1     2588.81     2392.64    220.07 o 
   3   1   1     7563.65     7749.53    347.93 o 
   5   1   1    34170.95    40335.38   4016.52 o 
   7   1   1     4351.21     4591.38    509.80 o 
   9   1   1     1615.48     1544.95    122.41 o 
  11   1   1     1764.43     1695.05    161.76 o 
  13   1   1     9593.42     8796.34   1266.13 o 
  15   1   1     6791.94     5715.18    563.96 o 
 -26   2   1      206.49      154.47     76.75 o 
 -24   2   1      596.30      862.73    184.68 o 
 -22   2   1      318.89      390.23     46.75 o 
 -20   2   1     2786.17     2776.00    169.69 o 
 -18   2   1      115.33       74.17     13.52 o 
 -16   2   1     1303.35     1319.99     62.03 o 
 -14   2   1     6236.98     6005.46    311.54 o 
 -12   2   1     1235.32     1120.05     92.94 o 
 -10   2   1     2235.52     1845.11    245.44 o 
  -8   2   1     4347.23     4175.59    435.12 o 
  -6   2   1     6796.55     6477.40    633.55 o 
  -4   2   1     2805.86     2424.89     90.81 o 
  -2   2   1     5861.30     5079.90    432.81 o 
   0   2   1     3651.49     3341.70    244.59 o 
   2   2   1     1882.67     1740.17    212.40 o 
   4   2   1     2275.56     2395.81    140.93 o 
   6   2   1     1155.55     1179.54     56.82 o 
   8   2   1     5626.28     5349.55    437.30 o 
  10   2   1     1007.85      776.07     77.24 o 
  12   2   1      441.88      349.50     57.81 o 
  14   2   1     1974.08     1770.10    199.40 o 
  18   2   1      676.07      554.01     93.99 o 
 -23   3   1      163.34      186.05     64.36 o 
 -21   3   1       34.40       19.92     25.02 o 
 -19   3   1      672.53      657.72    127.75 o 
 -17   3   1      110.80      109.05     40.32 o 
 -15   3   1      821.99     1424.48    194.55 o 
 -13   3   1      144.63      453.94     59.51 o 
 -11   3   1       92.05       78.45     57.81 o 
  -9   3   1      538.21      583.40    106.87 o 
  -7   3   1     1309.14     1325.20    180.09 o 
  -5   3   1     1483.06     1402.87     82.67 o 
  -3   3   1     4459.28     4223.62    236.06 o 
  -1   3   1      918.03      797.54     37.47 o 
   1   3   1      253.69      231.56     25.09 o 
   3   3   1      164.58      254.51     90.96 o 
   5   3   1     1221.07     1202.91     75.03 o 
   7   3   1     2974.82     2801.70    133.30 o 
   9   3   1     2130.78     2258.52    157.37 o 
  11   3   1      190.24      225.15     86.71 o 
  19   3   1      936.51      957.18    172.20 o 
 -18   4   1      396.13      337.84    164.19 o 
 -16   4   1      930.78     1005.52    186.05 o 
 -14   4   1      510.80      606.11     91.20 o 
 -12   4   1      128.40      147.66     42.79 o 
 -10   4   1      718.43      797.56     85.92 o 
  -8   4   1       23.32       68.27     24.63 o 
  -6   4   1     1071.58     1292.28    378.53 o 
  -4   4   1     1577.79     1885.86    293.18 o 
  -2   4   1       83.86      102.69     21.91 o 
   0   4   1      134.56      154.10     21.67 o 
   2   4   1      578.15      620.87     57.09 o 
   4   4   1      754.17      836.73    113.18 o 
   6   4   1     1574.55     1507.92    203.89 o 
   8   4   1     2137.19     2279.79    594.32 o 
  10   4   1      462.50      833.32    183.37 o 
  12   4   1      302.70      328.61    128.97 o 
 -19   5   1        6.92       -7.89     23.19 o 
 -17   5   1       60.58       59.36     36.31 o 
 -15   5   1      180.16      125.82     68.51 o 
 -13   5   1     1290.66     1496.63    183.68 o 
 -11   5   1      353.70      441.77     91.99 o 
  -9   5   1      274.05      489.87    127.89 o 
  -7   5   1       19.89        8.69     17.61 o 
  -5   5   1     1152.33     1353.38    131.84 o 
  -3   5   1     1341.05     1594.10    120.81 o 
  -1   5   1     1320.90     1631.94    233.85 o 
   1   5   1      764.20      969.60     98.69 o 
   3   5   1       67.61       63.66     17.23 o 
   5   5   1      464.24      576.32     56.49 o 
   7   5   1      229.64      242.06     44.17 o 
   9   5   1      523.70      464.94     63.81 o 
  11   5   1      400.61      376.22    122.90 o 
  13   5   1      123.37       45.66     49.30 o 
 -12   6   1       59.29       63.34     26.51 o 
 -10   6   1      125.73       88.37     33.43 o 
  -8   6   1      159.00      116.69     45.89 o 
  -6   6   1      400.46      307.27    152.63 o 
  -4   6   1       54.67       67.88     34.35 o 
  -2   6   1       52.68       59.56     20.66 o 
   0   6   1      139.64       78.22     45.54 o 
   2   6   1       72.68       55.54     19.65 o 
   4   6   1      363.55      371.46     83.95 o 
   6   6   1      179.54      114.52     63.55 o 
   8   6   1       53.05       42.26     34.61 o 
  10   6   1       91.28       59.10     37.40 o 
  12   6   1      112.96       85.69     38.74 o 
 -28   0   2      134.40       52.22     35.22 o 
 -26   0   2      552.61      821.90    248.22 o 
 -24   0   2      501.52      646.30    120.95 o 
 -22   0   2     2770.70     3030.88    607.44 o 
 -20   0   2      228.32      260.12     82.58 o 
 -18   0   2     2631.25     2674.82    295.83 o 
 -16   0   2       55.95       62.18     21.86 o 
 -14   0   2     2192.68     2120.09    194.79 o 
 -12   0   2    19833.05    23677.03   3791.82 o 
 -10   0   2    21161.20    23200.74   3198.96 o 
  -8   0   2    11010.23    11613.00   1322.23 o 
  -6   0   2    12677.76    13409.82   1347.98 o 
  -4   0   2    27007.29    28474.86   4097.85 o 
 -27   1   2      592.61      596.06    280.67 o 
 -25   1   2      102.21       81.47     35.52 o 
 -23   1   2      210.30      237.90     45.38 o 
 -21   1   2      270.42      278.39     48.58 o 
 -19   1   2      379.64      909.27    436.82 o 
 -17   1   2     4247.90     4775.16    403.45 o 
 -15   1   2     1655.46     1847.17    162.88 o 
 -13   1   2      730.23      926.11     81.08 o 
 -11   1   2     2246.26     2400.16    149.71 o 
  -9   1   2     6811.25     7006.03    674.47 o 
  -7   1   2     8279.80     7460.64    606.35 o 
  -5   1   2     2976.47     2769.96    367.43 o 
  -3   1   2     9346.35     7939.92   1398.84 o 
  -1   1   2     2063.50     2286.52    180.84 o 
   1   1   2     2080.39     2271.29     87.18 o 
   3   1   2    35631.91    40814.21   5429.18 o 
   5   1   2    15037.73    16631.11   1202.03 o 
   7   1   2     6944.62     6527.73    542.83 o 
   9   1   2      770.20      937.03     80.88 o 
 -24   2   2      956.37      973.43    146.77 o 
 -22   2   2      591.60      649.24     60.13 o 
 -20   2   2     1289.42     1449.71    110.18 o 
 -18   2   2      169.75      209.54     23.09 o 
 -16   2   2      101.34       98.68     37.77 o 
 -14   2   2     2463.38     2442.28    161.53 o 
 -12   2   2     3587.98     3341.40    127.65 o 
 -10   2   2     2526.43     2633.39    336.75 o 
  -8   2   2     5295.31     5701.77    418.95 o 
  -6   2   2     1163.71     1066.46     91.56 o 
  -4   2   2     3278.65     2876.55    201.95 o 
  -2   2   2     3641.37     3460.18    237.17 o 
   0   2   2      529.65      513.46     38.63 o 
   2   2   2     1195.06     1018.39     87.43 o 
   4   2   2      707.77      668.37     67.76 o 
   6   2   2     1335.11     1185.80     44.80 o 
   8   2   2        3.13       13.35      7.27 o 
  10   2   2     3500.52     3031.61    396.14 o 
  12   2   2       31.75       -2.43     14.57 o 
  14   2   2      374.32      349.75     64.12 o 
 -23   3   2       12.99       40.32     63.63 o 
 -21   3   2      337.94      345.37    167.10 o 
 -19   3   2      147.80      159.33    102.49 o 
 -17   3   2      206.06      993.86    289.27 o 
 -15   3   2     2812.80     2764.93    539.43 o 
 -13   3   2      947.69      723.05    117.55 o 
 -11   3   2      825.74     1495.91    187.87 o 
  -9   3   2        0.49       -9.87     12.06 o 
  -7   3   2      874.25      684.68    104.92 o 
  -5   3   2     4935.35     4782.63    287.81 o 
  -3   3   2    14239.75    13539.95    782.31 o 
  -1   3   2     1271.67     1227.06     71.26 o 
   1   3   2     1856.14     1672.18     86.97 o 
   3   3   2        5.18       -3.12      7.76 o 
   5   3   2      922.40      955.72     66.52 o 
   7   3   2     4217.42     4067.07    356.86 o 
   9   3   2     2172.92     2158.14    185.18 o 
  11   3   2     1352.34     1181.68    113.24 o 
  13   3   2     1621.40     1422.54    205.23 o 
  15   3   2       53.81       13.84     25.99 o 
 -20   4   2       50.02       71.41     47.85 o 
 -18   4   2      479.55      665.49    154.71 o 
 -16   4   2     1233.26     1862.39    517.82 o 
 -14   4   2      302.92      270.08    128.73 o 
 -12   4   2      317.15      266.52     52.60 o 
 -10   4   2       37.04       10.40     24.99 o 
  -8   4   2       20.30       12.40     11.93 o 
  -6   4   2     2732.95     3369.44    419.56 o 
  -4   4   2     2772.31     3157.37    278.77 o 
  -2   4   2     1294.34     1279.24    118.46 o 
   0   4   2      512.22      735.16    199.78 o 
   2   4   2      118.17      116.13     18.78 o 
   4   4   2       38.05       37.65     12.42 o 
   6   4   2     3020.44     3430.77    354.50 o 
   8   4   2     4021.11     3930.21    237.58 o 
  10   4   2      615.69      601.45     41.93 o 
  12   4   2      487.63      455.40     99.82 o 
  14   4   2      625.17      623.92     78.66 o 
 -19   5   2       68.62       49.97     58.29 o 
 -17   5   2      163.95      142.01     45.21 o 
 -15   5   2       11.59      -24.14     35.70 o 
 -13   5   2      885.44     1335.17    500.57 o 
 -11   5   2      650.87      891.46    118.20 o 
  -9   5   2      279.86      268.30     53.39 o 
  -7   5   2      183.38      203.23     50.68 o 
  -5   5   2      492.63      634.64    116.04 o 
  -3   5   2      863.88      899.66     92.92 o 
  -1   5   2     2704.14     3028.96    259.62 o 
   1   5   2       90.66       89.09     22.95 o 
   3   5   2      289.27      272.83     30.68 o 
   5   5   2      358.90      382.02     39.01 o 
   7   5   2       85.09       71.00     18.51 o 
   9   5   2     1023.20     1127.17     73.92 o 
  11   5   2      819.33      893.51    112.95 o 
  13   5   2       54.40       93.27     65.58 o 
 -12   6   2       77.34       87.23     40.66 o 
 -10   6   2        4.01       14.79     18.84 o 
  -8   6   2      479.10      596.79    112.02 o 
  -6   6   2      303.53      436.46    107.45 o 
  -4   6   2       18.26       40.85     25.61 o 
  -2   6   2       50.44       26.63     37.04 o 
   0   6   2      220.65      202.47     79.66 o 
   2   6   2      222.43      150.63     85.37 o 
   4   6   2     1349.80     1686.40    166.73 o 
   6   6   2      471.23      579.75    147.91 o 
   8   6   2       14.07       35.95     33.03 o 
  10   6   2       56.90       92.05     66.31 o 
  12   6   2        1.58        4.13     37.89 o 
 -27   1   3       96.44      512.88    360.31 o 
 -25   1   3       60.02       32.94     24.82 o 
 -23   1   3      281.12      319.24     70.63 o 
 -21   1   3      940.91     1046.08    125.05 o 
 -19   1   3     4144.05     4406.92    333.73 o 
 -17   1   3     3816.42     3847.02    397.71 o 
 -15   1   3      193.22      174.52     24.11 o 
 -13   1   3     1648.96     1812.95    145.18 o 
 -11   1   3      118.54      127.77     20.36 o 
  -9   1   3    13170.94    12775.90   1089.51 o 
  -7   1   3    17174.55    18878.74   1739.65 o 
  -5   1   3     9341.58     8412.57    532.15 o 
  -3   1   3      442.91      449.28     23.29 o 
  -1   1   3    14898.67    16682.17   1463.67 o 
   1   1   3    43294.96    44147.62   5018.60 o 
   3   1   3    51221.74    59749.19   7854.24 o 
   5   1   3    48377.76    53572.08   8415.38 o 
   7   1   3      411.34      506.77     89.14 o 
   9   1   3     1056.16     1022.52     71.41 o 
 -24   2   3      517.16      590.87     65.33 o 
 -22   2   3      269.00      298.85     27.97 o 
 -20   2   3       39.23       27.49     11.46 o 
 -18   2   3      183.10      208.54     25.45 o 
 -16   2   3     1483.64     1377.20     75.41 o 
 -14   2   3     2618.64     2370.45     97.24 o 
 -12   2   3      400.87      379.44     26.64 o 
 -10   2   3     2556.93     2842.78    207.03 o 
  -8   2   3     2410.49     2066.00    183.71 o 
  -6   2   3     1347.94     1387.77     96.77 o 
  -4   2   3     1377.14     1365.34    116.58 o 
  -2   2   3     1490.32     1451.72    133.52 o 
   0   2   3     5969.16     6312.73    346.92 o 
   2   2   3     2110.02     2005.01    170.24 o 
   4   2   3     5064.60     5004.91    309.93 o 
   6   2   3     1067.45     1201.26     85.95 o 
   8   2   3      336.23      272.84     23.80 o 
  10   2   3     7065.40     6623.79    650.43 o 
  12   2   3      629.49      505.43     62.91 o 
 -23   3   3      155.26      168.31     73.84 o 
 -21   3   3       85.49      757.30    168.80 o 
 -19   3   3      154.64      115.88     37.43 o 
 -17   3   3     1919.35     1963.51    206.97 o 
 -15   3   3      718.71     1326.76    395.65 o 
 -13   3   3     1193.96     1283.29    140.08 o 
 -11   3   3     2282.58     4016.29    452.94 o 
  -9   3   3     1189.92     1751.46    313.07 o 
  -7   3   3     2308.53     1958.68    189.84 o 
  -5   3   3     1812.18     2185.00    146.80 o 
  -3   3   3     4035.24     3958.43    436.82 o 
  -1   3   3     1041.49     1114.55    138.77 o 
   1   3   3     5572.66     5123.29    285.65 o 
   3   3   3      310.11      312.82     23.47 o 
   5   3   3      871.68      856.96     99.76 o 
   7   3   3     2842.52     2729.50    126.39 o 
   9   3   3     1174.27     1120.52     69.81 o 
  11   3   3     3085.14     3155.27    388.73 o 
  13   3   3     1447.07     1814.79    184.34 o 
 -20   4   3        6.71       31.57     35.95 o 
 -18   4   3      198.52      207.66     78.45 o 
 -16   4   3      879.86      899.05    126.56 o 
 -14   4   3      200.08      174.59     44.26 o 
 -12   4   3      545.84      694.09    269.11 o 
 -10   4   3      822.97     1084.62    142.05 o 
  -8   4   3      208.88      169.13     37.06 o 
  -6   4   3      469.44      505.86     64.92 o 
  -4   4   3     1726.27     1894.32    287.69 o 
  -2   4   3      401.49      729.84    187.31 o 
   0   4   3     1572.19     1593.26    177.52 o 
   2   4   3     1515.99     1544.08    135.96 o 
   4   4   3      693.57      736.72     83.71 o 
   6   4   3     1321.12     1520.48    263.64 o 
   8   4   3      354.14      540.90    199.65 o 
  10   4   3      339.39      338.45     31.87 o 
  12   4   3      556.39      488.91    119.25 o 
  14   4   3      119.74      145.24     36.43 o 
 -19   5   3       22.23       36.06     29.34 o 
 -17   5   3      167.17      133.00     69.15 o 
 -15   5   3      336.75      287.44     66.12 o 
 -13   5   3      259.05      383.48     91.99 o 
 -11   5   3       17.27      463.77    270.00 o 
  -9   5   3       56.61       59.19     27.54 o 
  -7   5   3      437.67      510.49     71.14 o 
  -5   5   3      779.62      928.62    104.21 o 
  -3   5   3      596.92      759.57    106.38 o 
  -1   5   3      264.94      420.64    220.17 o 
   1   5   3       66.55       40.78     18.39 o 
   3   5   3      285.38      213.85     52.04 o 
   5   5   3      136.10      137.47     31.94 o 
   7   5   3      125.31      223.03     38.98 o 
   9   5   3      365.60      450.05     61.93 o 
  11   5   3      215.91      237.51     52.46 o 
  13   5   3      162.82      152.28     61.21 o 
  15   5   3       61.68       38.62     42.99 o 
 -12   6   3       45.06       33.98     26.33 o 
 -10   6   3        5.49        0.66     17.61 o 
  -8   6   3       19.25       -5.02     20.97 o 
  -6   6   3       10.19       35.96     22.53 o 
  -4   6   3      159.08      157.38     44.14 o 
  -2   6   3      157.98       78.43     70.92 o 
   0   6   3       46.21       30.21     16.57 o 
   2   6   3        8.26       -9.68     26.60 o 
   4   6   3       49.69       39.37     25.66 o 
   6   6   3       39.98       28.17     36.67 o 
   8   6   3       91.17       60.23     68.01 o 
  10   6   3       40.20      -20.64     68.49 o 
  12   6   3       27.69       40.80     47.36 o 
 -28   0   4      170.52      188.96    110.27 o 
 -26   0   4      255.26      272.51     75.29 o 
 -24   0   4      438.12      488.91    178.27 o 
 -22   0   4     2547.90     2567.96    516.60 o 
 -20   0   4      622.59      661.12    169.04 o 
 -18   0   4     1636.31     1958.57    358.00 o 
 -16   0   4       96.51       98.85     41.53 o 
 -14   0   4     6385.16     7068.26    980.74 o 
 -12   0   4     1721.36     1883.77    165.64 o 
 -10   0   4     2393.39     2768.57    316.71 o 
  -8   0   4      292.40      263.52     60.48 o 
  -6   0   4     1272.88     1201.28     91.32 o 
  -4   0   4    54989.15    64556.68  15876.01 o 
  -2   0   4    25023.06    28210.61   4336.11 o 
   0   0   4    22014.93    27365.14   3888.25 o 
   2   0   4     1843.69     2129.32    230.49 o 
   4   0   4     1987.89     2356.75    208.63 o 
 -27   1   4      220.61      208.27     39.99 o 
 -25   1   4        6.76       -7.55     13.36 o 
 -23   1   4      140.11      119.18     34.62 o 
 -21   1   4       41.08       74.61     25.75 o 
 -19   1   4      847.31      870.62    108.42 o 
 -17   1   4     4487.79     4838.24    445.79 o 
 -15   1   4      298.72      433.25     47.68 o 
 -13   1   4     1883.47     2015.93    178.76 o 
 -11   1   4      235.99      241.19     37.07 o 
  -9   1   4     5907.26     6740.28    425.87 o 
  -7   1   4    12461.65    13247.38    941.85 o 
  -5   1   4     1137.34     1238.62    100.92 o 
  -3   1   4     3464.83     3785.49    451.27 o 
  -1   1   4     2279.34     2621.40    135.10 o 
   1   1   4     3372.80     3927.39    189.12 o 
   3   1   4    43173.74    50518.56   5975.20 o 
   5   1   4     5408.99     5013.06    277.98 o 
   7   1   4     1974.10     2403.67    255.02 o 
   9   1   4     1015.98      871.69    100.31 o 
 -26   2   4      230.19      191.15     74.81 o 
 -24   2   4      535.27     1001.06    181.86 o 
 -22   2   4       19.58       11.21     11.49 o 
 -20   2   4      414.42      467.04    114.44 o 
 -18   2   4      107.13       47.36     14.79 o 
 -16   2   4       91.05       80.96     32.55 o 
 -14   2   4     1394.67     1384.19    221.83 o 
 -12   2   4     4756.95     4786.48    453.55 o 
 -10   2   4     1762.23     1803.12    168.51 o 
  -8   2   4      241.32      278.56     44.08 o 
  -6   2   4     2477.70     2469.74    181.22 o 
  -4   2   4     4940.22     4456.68    334.52 o 
  -2   2   4    10373.61    10174.70    900.55 o 
   0   2   4    11584.32    12412.79   1028.10 o 
   2   2   4      864.76      851.14     46.36 o 
   4   2   4      509.14      535.77     76.63 o 
   6   2   4     6567.47     6711.74   1119.79 o 
   8   2   4      232.11      256.33     34.72 o 
  10   2   4    10971.76    10702.16   1115.30 o 
  12   2   4     1724.15     1694.56    249.92 o 
 -25   3   4      185.59      104.68     66.31 o 
 -23   3   4      460.11      461.17    114.78 o 
 -21   3   4     1332.07     1635.62    332.26 o 
 -19   3   4      191.12      221.61     73.59 o 
 -17   3   4      421.47     1283.31    830.04 o 
 -15   3   4     2202.36     2329.26    308.70 o 
 -13   3   4      207.90      213.08     36.57 o 
 -11   3   4     5686.90     5494.12    515.80 o 
  -9   3   4     3097.76     3318.52    784.26 o 
  -7   3   4      223.55      215.19     56.83 o 
  -5   3   4     1591.21     1658.07    262.07 o 
  -3   3   4       24.29       30.33     12.14 o 
  -1   3   4     1879.10     1647.21     99.67 o 
   1   3   4     6540.55     5656.44    453.29 o 
   3   3   4        9.22        2.58      5.96 o 
   5   3   4       75.34       64.73     18.28 o 
   7   3   4     1271.61     1405.45    448.11 o 
   9   3   4      110.94      103.71     26.72 o 
  11   3   4     4379.70     4574.25    424.79 o 
  13   3   4     1399.57     1883.04    316.96 o 
 -20   4   4      279.35      290.00    167.83 o 
 -18   4   4       22.87        2.19     42.75 o 
 -16   4   4      125.82      616.67    403.54 o 
 -14   4   4       46.52       30.90     23.90 o 
 -12   4   4      698.30      756.49    115.45 o 
 -10   4   4     2352.86     2614.80    297.38 o 
  -8   4   4      344.17      390.47     81.62 o 
  -6   4   4       87.38       94.29     34.26 o 
  -4   4   4      495.41      464.90     65.86 o 
  -2   4   4       39.60       37.60     19.14 o 
   0   4   4     1901.96     2048.29    140.24 o 
   2   4   4     3741.79     3171.63    524.70 o 
   4   4   4     1624.98     2005.32    189.77 o 
   6   4   4      762.05      830.87     64.61 o 
   8   4   4      192.06      150.56     35.82 o 
  10   4   4       95.34       80.04     21.28 o 
  12   4   4      858.82      954.90     63.29 o 
  14   4   4     1161.86     1256.90    332.26 o 
 -19   5   4       36.61       29.65     23.06 o 
 -17   5   4       29.68       23.26     20.71 o 
 -15   5   4      256.47      505.47    173.41 o 
 -13   5   4     1225.49     1387.62    268.95 o 
 -11   5   4      271.22      236.31     41.68 o 
  -9   5   4      400.52      384.87     78.72 o 
  -7   5   4      184.07      194.62     50.32 o 
  -5   5   4      205.17      249.08     55.04 o 
  -3   5   4     1150.37     1149.93    100.90 o 
  -1   5   4     1784.57     1923.05    159.53 o 
   1   5   4       43.97       27.04     22.35 o 
   3   5   4      171.82      143.43     30.22 o 
   5   5   4      132.23      158.36     44.47 o 
   7   5   4       62.98       63.29     27.45 o 
   9   5   4     1240.48     1244.67    134.39 o 
  11   5   4      384.24      471.11     54.89 o 
  13   5   4       61.77       53.43     41.29 o 
  15   5   4      128.31       89.87     49.06 o 
 -12   6   4      127.27       57.22     43.93 o 
 -10   6   4       34.22       45.44     24.56 o 
  -8   6   4      521.33      540.49    161.11 o 
  -6   6   4      178.49      114.61     35.02 o 
  -4   6   4       62.44       58.64     37.36 o 
  -2   6   4      153.42       54.93     50.36 o 
   0   6   4      167.40       96.41     60.71 o 
   2   6   4       86.49       78.30     27.25 o 
   4   6   4      517.05      652.31    108.37 o 
   6   6   4       89.28       46.81     34.45 o 
   8   6   4       16.03       26.72     85.01 o 
  10   6   4       39.65       24.53     42.02 o 
  12   6   4       11.18       -3.64     50.76 o 
 -27   1   5      315.70      267.50     71.56 o 
 -25   1   5       83.38       74.96     25.78 o 
 -23   1   5      245.39      244.05     52.46 o 
 -21   1   5     1208.96     1180.42    148.45 o 
 -19   1   5     1588.35     1542.76    171.58 o 
 -17   1   5     2710.14     2959.43    273.19 o 
 -15   1   5        1.52       10.06     10.82 o 
 -13   1   5       26.77       15.64     14.82 o 
 -11   1   5       89.12       87.63     22.34 o 
  -9   1   5    12231.71    13898.08   1139.30 o 
  -7   1   5    15063.60    15414.15   1273.82 o 
  -5   1   5      616.38      639.06     51.24 o 
  -3   1   5     2513.47     2729.48    188.35 o 
  -1   1   5     1680.18     1536.76    161.88 o 
   1   1   5     9703.93    11301.65    657.84 o 
   3   1   5     1012.59     1010.13     54.49 o 
   5   1   5      170.99      193.76     21.92 o 
   7   1   5      891.42      833.38     64.82 o 
   9   1   5      207.80      258.92     56.23 o 
 -26   2   5      248.76      244.34    253.08 o 
 -24   2   5      614.71      997.33    164.10 o 
 -22   2   5      602.21      567.00    143.14 o 
 -20   2   5       94.52       82.69     20.41 o 
 -18   2   5       68.21       42.48     13.17 o 
 -16   2   5     1453.56     1441.07    121.52 o 
 -14   2   5     1480.30     1565.61    101.10 o 
 -12   2   5     6654.63     6812.12    873.79 o 
 -10   2   5     3014.76     3190.28    144.82 o 
  -8   2   5      117.18      110.46      9.91 o 
  -6   2   5     4341.91     3653.25    255.51 o 
  -4   2   5     1069.66      924.98     87.97 o 
  -2   2   5    20214.82    20715.98   1995.63 o 
   0   2   5    12812.99    12444.18   1220.95 o 
   2   2   5     1129.51     1267.41     90.07 o 
   4   2   5     7454.97     7676.03    423.53 o 
   6   2   5    10831.26    10874.35   1415.98 o 
   8   2   5     7475.83     7286.19    647.51 o 
  10   2   5     3630.93     4345.54    989.97 o 
  12   2   5     1827.44     1596.93    160.06 o 
 -25   3   5      277.21      267.17    198.67 o 
 -23   3   5      329.18      285.53    208.58 o 
 -21   3   5      449.73     1345.01    447.99 o 
 -19   3   5      104.26      106.51     43.86 o 
 -17   3   5      171.37      205.07     82.69 o 
 -15   3   5     1120.88     1672.33    615.45 o 
 -13   3   5      660.11      525.60    160.36 o 
 -11   3   5     1932.48     1911.28    251.50 o 
  -9   3   5      121.91       88.16     38.86 o 
  -7   3   5     3024.44     3342.09    315.35 o 
  -5   3   5      154.96      250.41     41.78 o 
  -3   3   5     1747.56     1743.06    114.48 o 
  -1   3   5      347.87      306.60     47.19 o 
   1   3   5      316.30      258.62     37.03 o 
   3   3   5     1041.78     1051.95    114.33 o 
   5   3   5       46.56       59.42     24.42 o 
   7   3   5       40.02       36.67     12.87 o 
   9   3   5     1130.59     1151.00    124.38 o 
  11   3   5     1863.47     1756.74    124.60 o 
  13   3   5      443.74      786.20     88.65 o 
  15   3   5      554.18      614.24     86.95 o 
 -22   4   5      205.55      222.72    151.80 o 
 -20   4   5      417.76      441.65     75.57 o 
 -18   4   5        6.27      -15.78     17.80 o 
 -16   4   5      176.13      173.34     39.14 o 
 -14   4   5       15.09       43.57     29.64 o 
 -12   4   5      294.12      719.78    303.11 o 
 -10   4   5     2707.67     2737.71    301.45 o 
  -8   4   5      450.51      741.28    161.38 o 
  -6   4   5       15.14        6.51     13.00 o 
  -4   4   5      104.00      123.15     25.96 o 
  -2   4   5     1301.25     1430.37    131.25 o 
   0   4   5     1669.70     1728.94    179.79 o 
   2   4   5     2274.32     2837.52    211.47 o 
   4   4   5      337.23      703.63    359.22 o 
   6   4   5      461.10      618.55     90.47 o 
   8   4   5       95.92       89.05     23.13 o 
  10   4   5        2.68       -3.86      8.92 o 
  12   4   5      318.15      306.17     41.92 o 
  14   4   5      506.49      603.80    114.40 o 
  16   4   5      174.30      197.95     49.30 o 
 -17   5   5       17.24       23.86     21.71 o 
 -15   5   5       70.77      101.22     33.08 o 
 -13   5   5      224.65      192.88     53.14 o 
 -11   5   5      198.32      146.30     44.93 o 
  -9   5   5       13.27      -14.70     14.70 o 
  -7   5   5        2.93        4.42     15.81 o 
  -5   5   5      200.59      186.86     42.08 o 
  -3   5   5      667.61      876.34    148.03 o 
  -1   5   5      334.44      208.25     32.30 o 
   1   5   5       92.50       96.73     71.28 o 
   3   5   5        5.23       -7.49     14.25 o 
   5   5   5      145.00      115.58     26.34 o 
   7   5   5      616.53      716.38     97.03 o 
   9   5   5      898.82      881.28    183.49 o 
  11   5   5      198.37      280.32     68.98 o 
  13   5   5       16.06       17.97     53.43 o 
  15   5   5      164.47        0.97    121.93 o 
 -12   6   5       53.00       26.30     23.77 o 
 -10   6   5      136.85       74.67     45.07 o 
  -8   6   5       96.71       50.10     25.14 o 
  -6   6   5       66.55       47.15     38.77 o 
  -4   6   5      219.19      156.80     44.09 o 
  -2   6   5      271.17      186.65     89.50 o 
   0   6   5       16.22       46.78     19.31 o 
   2   6   5      359.19      546.64     91.08 o 
   4   6   5      133.18      105.89     31.58 o 
   6   6   5       40.22       18.23     22.34 o 
   8   6   5      379.95      322.30    122.41 o 
  10   6   5       90.08       92.78     70.68 o 
 -28   0   6      318.91      258.67     81.61 o 
 -26   0   6     2476.98     2707.13    647.51 o 
 -24   0   6     1142.03     1254.47    337.84 o 
 -22   0   6      482.92      514.42    168.31 o 
 -20   0   6      539.23      595.05    161.76 o 
 -18   0   6      159.08      192.12     69.71 o 
 -16   0   6    12312.02    14819.25   2595.40 o 
 -14   0   6    23034.37    26553.20   4563.45 o 
 -12   0   6     1332.39     1545.92    228.55 o 
 -10   0   6     2462.57     2754.49    340.03 o 
  -8   0   6     3459.10     4028.63    423.34 o 
  -6   0   6     1147.77     1197.39     84.76 o 
  -4   0   6    21011.09    22096.62   2945.15 o 
  -2   0   6    30716.14    36317.41   6251.94 o 
   0   0   6      814.80      944.80    126.78 o 
   2   0   6     3427.74     3386.70    261.34 o 
   4   0   6     7538.73     6727.74    562.02 o 
   6   0   6    10875.21    10556.56   1183.18 o 
 -27   1   6       90.43       90.31     29.09 o 
 -25   1   6       61.21       76.78     33.40 o 
 -23   1   6       31.27       23.51     23.61 o 
 -21   1   6       33.95     1033.93    169.77 o 
 -19   1   6      517.02      592.38     87.92 o 
 -17   1   6      995.61      928.88     85.01 o 
 -15   1   6     1564.43     1957.56    170.69 o 
 -13   1   6      504.45      610.72     72.40 o 
 -11   1   6      649.45      741.44     61.47 o 
  -9   1   6     2419.44     2826.83    198.22 o 
  -7   1   6     2142.40     2569.37    214.83 o 
  -5   1   6      901.46     1171.07    105.77 o 
  -3   1   6     1505.87     1612.38    170.87 o 
  -1   1   6     2946.79     3048.62    188.88 o 
   1   1   6     4928.48     5226.71    480.12 o 
   3   1   6    14684.93    16973.89   1435.47 o 
   5   1   6     1595.69     1796.43    105.60 o 
   7   1   6     2997.81     3210.45    181.85 o 
   9   1   6     1054.94      989.80    132.00 o 
  11   1   6      769.71      653.59     48.58 o 
 -26   2   6       15.85       -0.97     25.99 o 
 -24   2   6      569.28      906.73    194.79 o 
 -22   2   6      233.54      203.23     34.39 o 
 -20   2   6       88.54       97.32     29.98 o 
 -18   2   6      965.01      980.20    126.64 o 
 -16   2   6     2173.61     2368.15    155.10 o 
 -14   2   6     1105.34     1160.15     74.20 o 
 -12   2   6     4570.54     4914.87    296.88 o 
 -10   2   6      376.83      396.74     24.64 o 
  -8   2   6     1863.96     1697.25     76.32 o 
  -6   2   6     9223.63     9159.12    661.47 o 
  -4   2   6     3873.46     3304.29    337.60 o 
  -2   2   6     7849.57     7616.12    496.79 o 
   0   2   6      602.57      515.64    114.88 o 
   2   2   6      536.82      496.83     38.91 o 
   4   2   6      940.56     1022.71     75.17 o 
   6   2   6    19419.58    19337.42   2065.80 o 
   8   2   6     4002.65     3600.49    344.04 o 
  10   2   6     2608.22     2508.32    192.11 o 
  12   2   6      565.85      484.30    120.22 o 
 -25   3   6      101.13       84.52     59.99 o 
 -23   3   6      674.87      868.50    140.83 o 
 -21   3   6      729.82      819.36    155.03 o 
 -19   3   6      168.13      193.03     47.14 o 
 -17   3   6      412.90      492.65     78.48 o 
 -15   3   6      592.38      831.66    181.92 o 
 -13   3   6      602.53      761.58    184.71 o 
 -11   3   6     1584.57     1614.87    195.50 o 
  -9   3   6       52.10       47.86     26.59 o 
  -7   3   6     4825.91     4769.69    398.66 o 
  -5   3   6     2652.90     2504.19    231.33 o 
  -3   3   6     1168.29     1049.59    205.72 o 
  -1   3   6      321.12      304.49     31.49 o 
   1   3   6      354.97      309.14     87.58 o 
   3   3   6     1647.65     1478.06     90.08 o 
   5   3   6     5228.58     5126.04    378.04 o 
   7   3   6     1045.84     1058.15     92.90 o 
   9   3   6      257.63      305.55     45.59 o 
  11   3   6     1171.91     1164.60    107.08 o 
  13   3   6      381.20      343.21     47.45 o 
  15   3   6     1433.18     1333.65    183.13 o 
 -22   4   6      407.74      408.72    103.28 o 
 -20   4   6      299.47      346.86     78.60 o 
 -18   4   6     1257.59     1208.72    203.74 o 
 -16   4   6      116.31      128.62     53.55 o 
 -14   4   6      102.12       63.94     24.90 o 
 -12   4   6     1260.08     1307.62    200.86 o 
 -10   4   6     1642.29     2329.57   1046.69 o 
  -8   4   6     2808.44     2856.60    279.99 o 
  -6   4   6     1418.09     1528.40    148.79 o 
  -4   4   6      215.61      243.65     46.33 o 
  -2   4   6      545.61      661.46    104.55 o 
   0   4   6      105.22       69.25     62.08 o 
   2   4   6     4455.53     4552.11    379.79 o 
   4   4   6     1855.18     2218.46    265.59 o 
   6   4   6      217.58      190.60     55.30 o 
   8   4   6       83.84       74.54     30.57 o 
  10   4   6       16.58       11.03     17.31 o 
  12   4   6      521.35      579.46     83.34 o 
  14   4   6      192.68      261.58     64.36 o 
  16   4   6      723.37      731.31    139.66 o 
 -17   5   6       40.12       37.53     29.22 o 
 -15   5   6      103.82      109.91     35.89 o 
 -13   5   6      509.89      656.57    142.45 o 
 -11   5   6       40.90       68.94     28.91 o 
  -9   5   6      520.52      663.88     91.96 o 
  -7   5   6       16.17       14.51     16.99 o 
  -5   5   6      335.96      287.54     62.46 o 
  -3   5   6      480.25      468.05     92.44 o 
  -1   5   6      393.60      334.40     86.80 o 
   1   5   6      133.83      142.11     31.56 o 
   3   5   6      378.77      413.24     62.95 o 
   5   5   6      149.82      113.27     39.92 o 
   7   5   6     1051.62     1207.33    205.21 o 
   9   5   6      150.21       57.64     37.14 o 
  11   5   6      141.91      130.07     37.52 o 
  13   5   6      118.82      197.89     55.01 o 
  15   5   6        1.73       13.36     21.86 o 
  17   5   6      310.87      179.97     77.24 o 
 -10   6   6       69.50       46.94     29.46 o 
  -8   6   6       22.02       15.78     22.97 o 
  -6   6   6       32.47       20.70     21.11 o 
  -4   6   6       11.16       -8.18     12.46 o 
  -2   6   6       79.98       54.63     33.24 o 
   0   6   6      327.69      305.88     95.64 o 
   2   6   6      262.87      215.34     60.81 o 
   4   6   6        7.23       18.62     22.71 o 
   6   6   6       20.24       18.15     18.40 o 
   8   6   6       38.18       92.05     54.65 o 
  10   6   6       52.52      -40.80     47.36 o 
 -27   1   7      225.51      193.49     40.80 o 
 -25   1   7       92.57       96.99     33.58 o 
 -23   1   7      638.68      658.04    121.82 o 
 -21   1   7      242.13      209.54     54.65 o 
 -19   1   7       29.19       13.13     21.13 o 
 -17   1   7     1901.56     2288.72    216.99 o 
 -15   1   7      644.47      646.22     59.80 o 
 -13   1   7     1300.01     1351.14    141.74 o 
 -11   1   7     2985.24     2750.67    280.40 o 
  -9   1   7     2708.16     2938.51    329.10 o 
  -7   1   7      194.85      200.89     40.20 o 
  -5   1   7     1833.00     1814.71    225.15 o 
  -3   1   7     1568.75     1585.55    125.81 o 
  -1   1   7     9483.41     9466.66    630.30 o 
   1   1   7    13059.64    13776.86   1060.17 o 
   3   1   7     9850.31    10434.08    601.86 o 
   5   1   7        5.28       11.12      3.04 o 
   7   1   7      631.56      570.28     72.26 o 
   9   1   7       20.79       32.56     13.86 o 
  11   1   7     6238.21     5236.22    509.32 o 
 -26   2   7      365.35      329.10    127.75 o 
 -24   2   7      329.26      261.15     82.24 o 
 -22   2   7      157.38      123.36     38.13 o 
 -20   2   7      316.29      322.51     40.64 o 
 -18   2   7     1056.20     1054.96    205.15 o 
 -16   2   7      584.71      635.43     62.66 o 
 -14   2   7      786.42      825.97     59.04 o 
 -12   2   7     2918.60     3107.31    170.43 o 
 -10   2   7      772.85      901.53     64.17 o 
  -8   2   7     1160.79     1140.61     71.05 o 
  -6   2   7     5124.47     4727.52    242.42 o 
  -4   2   7     5161.09     4421.40    357.62 o 
  -2   2   7      264.27      273.22     47.60 o 
   0   2   7      420.79      376.47     29.57 o 
   2   2   7      937.09      999.51     75.90 o 
   4   2   7     5814.43     5524.52    393.00 o 
   6   2   7     4598.36     4373.86    417.69 o 
   8   2   7       77.38       80.88     27.37 o 
  10   2   7      944.57      943.43    105.12 o 
  12   2   7      244.41      251.31     27.82 o 
  14   2   7      971.20      908.85     95.21 o 
 -23   3   7       50.20       30.32     50.18 o 
 -21   3   7      505.99      533.26    119.25 o 
 -19   3   7      618.10      644.65    161.15 o 
 -17   3   7      221.37      165.35     92.65 o 
 -15   3   7      211.41      217.41     47.74 o 
 -13   3   7     1310.31     1208.26    233.16 o 
 -11   3   7     1024.56     1093.18    244.82 o 
  -9   3   7     1425.45     1284.00    186.65 o 
  -7   3   7     3301.98     3046.72    520.12 o 
  -5   3   7      696.60      679.84    119.50 o 
  -3   3   7     1531.83     1424.19    301.05 o 
  -1   3   7     2197.21     2135.88    175.46 o 
   1   3   7     2065.34     1872.68    129.05 o 
   3   3   7     3555.65     3550.51    333.55 o 
   5   3   7     2723.86     2639.90    229.33 o 
   7   3   7     3648.77     3642.97    315.53 o 
   9   3   7     3003.38     2925.30    247.13 o 
  11   3   7       94.35       96.39     16.79 o 
  13   3   7       48.59      136.75     55.25 o 
  15   3   7     1026.09     1062.11    221.51 o 
 -22   4   7       83.71      125.94     54.61 o 
 -20   4   7      266.70      276.75     83.58 o 
 -18   4   7      226.48      821.72    413.02 o 
 -16   4   7      186.99      152.35     44.36 o 
 -14   4   7       51.00       20.39     21.46 o 
 -12   4   7      402.18      485.10    102.49 o 
 -10   4   7      960.65      849.05    136.82 o 
  -8   4   7     1804.14     1691.19    541.50 o 
  -6   4   7      318.51      307.62     69.15 o 
  -4   4   7      343.12      410.33     49.49 o 
  -2   4   7       33.99       21.01     13.54 o 
   0   4   7      250.71      250.06     32.72 o 
   2   4   7      602.69      830.86     93.36 o 
   4   4   7      675.22      773.78     78.58 o 
   6   4   7      624.97      707.54     91.57 o 
   8   4   7       13.82       -3.34     11.49 o 
  10   4   7       64.08       96.12     33.49 o 
  12   4   7       10.71        8.15     18.86 o 
  14   4   7      548.81      721.83     88.53 o 
  16   4   7       76.65       39.35     68.98 o 
 -17   5   7      312.54      301.00     78.55 o 
 -15   5   7      220.52      130.25     42.92 o 
 -13   5   7      108.06      106.60     31.08 o 
 -11   5   7       16.09        6.28     14.86 o 
  -9   5   7      156.79      160.54     38.91 o 
  -7   5   7      301.79      278.91     68.60 o 
  -5   5   7      259.03      165.12     52.03 o 
  -3   5   7      222.46      186.17     56.01 o 
  -1   5   7      187.60      147.02     30.89 o 
   1   5   7       97.27      123.63     25.17 o 
   3   5   7      172.34      168.94     67.86 o 
   5   5   7      299.04      400.47     76.02 o 
   7   5   7      511.09      528.15    119.40 o 
   9   5   7       65.27       66.46     28.71 o 
  11   5   7       68.95       59.85     25.97 o 
  13   5   7       59.30       66.96     25.88 o 
  15   5   7      129.30       72.62     50.52 o 
  17   5   7       93.12       27.69     39.59 o 
 -10   6   7      118.19      106.09     44.45 o 
  -8   6   7       21.82        9.71     36.41 o 
  -6   6   7       49.40       43.00     27.05 o 
  -4   6   7      377.53      524.21    169.93 o 
  -2   6   7       91.00       46.15     25.00 o 
   0   6   7       14.94       10.36     20.45 o 
   2   6   7      110.25      142.44     60.65 o 
   4   6   7        6.67       16.35     21.20 o 
   6   6   7      138.12      109.16     28.22 o 
   8   6   7       91.53       -6.40     75.29 o 
 -26   0   8     2811.63     3004.17    455.40 o 
 -24   0   8     1065.96     1437.11    219.32 o 
 -22   0   8      302.36      269.84     73.11 o 
 -20   0   8      587.67      629.06    105.17 o 
 -18   0   8     1579.09     2140.98    378.41 o 
 -16   0   8     2983.07     3552.59    552.55 o 
 -14   0   8     9831.70    11310.38   1377.85 o 
 -12   0   8      110.94      175.36     36.43 o 
 -10   0   8     4465.30     4581.91    566.15 o 
  -8   0   8      138.89      118.52     24.53 o 
  -6   0   8     2165.52     2706.88    210.58 o 
  -4   0   8    19667.08    23833.44   3844.53 o 
  -2   0   8      917.24      985.60     83.06 o 
   0   0   8     4786.07     5671.46    487.94 o 
   2   0   8     2947.70     2779.02    229.28 o 
   4   0   8     3536.94     3261.38    393.46 o 
   6   0   8     3937.97     3919.68    187.89 o 
   8   0   8     1037.15      894.90     34.07 o 
 -27   1   8        9.90        0.72     23.09 o 
 -25   1   8       16.03        8.16     21.42 o 
 -23   1   8      102.93       62.54     37.49 o 
 -21   1   8     1100.87     1041.93    183.59 o 
 -19   1   8     1744.89     2022.15    225.15 o 
 -17   1   8      310.12      572.00    149.01 o 
 -15   1   8      242.15      296.70     32.96 o 
 -13   1   8       47.62       29.29     14.09 o 
 -11   1   8     4484.77     4487.21    298.10 o 
  -9   1   8     8308.44    10007.68    852.22 o 
  -7   1   8     2267.37     2636.43    171.27 o 
  -5   1   8      290.80      330.31     47.30 o 
  -3   1   8      695.40      812.98     63.36 o 
  -1   1   8     3938.92     3503.35    294.49 o 
   1   1   8    16670.64    15877.08   1484.54 o 
   3   1   8     6535.57     6730.65    345.64 o 
   5   1   8      370.94      287.29     36.59 o 
   7   1   8      540.56      607.04     44.45 o 
   9   1   8     1761.46     1712.61    178.15 o 
  11   1   8     1151.18     1118.94    118.52 o 
 -26   2   8      113.76      132.13     96.91 o 
 -24   2   8      823.83     1041.22    171.19 o 
 -22   2   8      571.57      753.08    242.51 o 
 -20   2   8      334.87      310.64     43.86 o 
 -18   2   8      277.47      398.45     86.70 o 
 -16   2   8     1617.39     1689.83    164.04 o 
 -14   2   8      196.49      237.80     26.71 o 
 -12   2   8     3310.86     3748.60    290.02 o 
 -10   2   8      632.90      601.26     86.14 o 
  -8   2   8      156.09      156.34     27.44 o 
  -6   2   8     4111.27     4049.01    239.63 o 
  -4   2   8     5166.97     4885.14    255.06 o 
  -2   2   8     1379.83     1239.36     92.13 o 
   0   2   8     1077.12     1013.44    145.97 o 
   2   2   8      507.72      503.40     78.91 o 
   4   2   8      224.95      329.48     55.79 o 
   6   2   8     4132.59     4016.26    265.81 o 
   8   2   8     1074.79      922.11    176.82 o 
  10   2   8     1274.94     1227.02    137.96 o 
  12   2   8      488.47      514.52     60.84 o 
  14   2   8     1542.98     1376.15    218.35 o 
 -23   3   8      189.76      225.31     71.21 o 
 -21   3   8      327.31      599.15    286.35 o 
 -19   3   8      905.95     1385.20    198.98 o 
 -17   3   8      957.31     1080.23    252.78 o 
 -15   3   8      477.17      474.83    110.73 o 
 -13   3   8      741.48      591.39    107.88 o 
 -11   3   8      240.78      369.79    112.45 o 
  -9   3   8      921.88      826.97     95.47 o 
  -7   3   8     4700.81     4390.60    568.13 o 
  -5   3   8      324.97      271.66     45.89 o 
  -3   3   8     2655.65     2201.50    172.49 o 
  -1   3   8     2435.03     2246.52    201.65 o 
   1   3   8     1905.38     1675.53    194.38 o 
   3   3   8     2722.85     2372.07    170.74 o 
   5   3   8     1656.53     1547.14    107.70 o 
   7   3   8      916.71      920.36    132.27 o 
   9   3   8     5478.61     5307.98    589.59 o 
  11   3   8      887.59     1031.63     93.18 o 
  13   3   8       42.73       51.06     17.24 o 
  15   3   8       93.43       94.72     26.72 o 
 -20   4   8      420.41      431.39    128.63 o 
 -18   4   8      831.58      742.69    176.54 o 
 -16   4   8       40.89       11.10     28.42 o 
 -14   4   8       46.55       70.63     34.73 o 
 -12   4   8       46.17      -12.03     17.73 o 
 -10   4   8      171.32      150.79     35.46 o 
  -8   4   8     1341.02     1521.41    399.17 o 
  -6   4   8      574.48      635.24     84.11 o 
  -4   4   8      100.06       92.42     22.63 o 
  -2   4   8     2907.69     3039.04    277.10 o 
   0   4   8      168.08      273.10     59.16 o 
   2   4   8      108.52      111.76     20.88 o 
   4   4   8       68.31       48.12     18.20 o 
   6   4   8      141.44      187.54     31.72 o 
   8   4   8      559.70      561.31     81.54 o 
  10   4   8      674.64      843.51    109.52 o 
  12   4   8      790.45      900.56     81.38 o 
  14   4   8        0.75       -0.92      9.25 o 
  16   4   8       41.94       34.73     48.58 o 
 -17   5   8      218.78      186.74     94.96 o 
 -15   5   8      554.39      581.77    256.31 o 
 -13   5   8       80.20       85.26     32.45 o 
 -11   5   8       60.11       50.35     21.21 o 
  -9   5   8       50.48       45.13     27.49 o 
  -7   5   8       20.83        9.93     24.55 o 
  -5   5   8     1451.12     1701.41    195.56 o 
  -3   5   8      115.91      116.46     31.23 o 
  -1   5   8       26.22       46.72     18.02 o 
   1   5   8      154.09      138.75     39.30 o 
   3   5   8      202.21      187.49     65.92 o 
   5   5   8      215.64      202.10     46.05 o 
   7   5   8      722.50      907.01    139.14 o 
   9   5   8       66.65       63.64     28.90 o 
  11   5   8      230.53      386.06     96.91 o 
  13   5   8       26.20       33.30     12.64 o 
  15   5   8        9.17        9.23     26.72 o 
  -8   6   8      109.28       78.84     38.52 o 
  -6   6   8       10.42       26.03     18.02 o 
  -4   6   8       14.65        7.36     15.10 o 
  -2   6   8       88.04       58.69     44.16 o 
   0   6   8      836.00     1531.11    302.63 o 
   2   6   8      661.77      976.13    160.76 o 
   4   6   8       35.39       69.99     24.01 o 
   6   6   8       31.24       -1.86     48.48 o 
   8   6   8       34.03       25.75     18.58 o 
 -25   1   9      207.32      180.68     42.03 o 
 -23   1   9     2018.11     2231.17    257.48 o 
 -21   1   9     1659.64     1913.57    339.18 o 
 -19   1   9      120.64       81.96     20.34 o 
 -17   1   9      107.03       88.81     33.09 o 
 -15   1   9      657.74      716.17     63.22 o 
 -13   1   9     7193.52     7121.07    544.03 o 
 -11   1   9    12066.17    13406.73   1179.44 o 
  -9   1   9     5853.15     7024.97    554.80 o 
  -7   1   9      188.34      156.32     36.19 o 
  -5   1   9     4381.57     5064.50    504.82 o 
  -3   1   9      496.10      471.61     47.15 o 
  -1   1   9    12094.90    11802.17    902.51 o 
   1   1   9     6916.37     6372.86    511.02 o 
   3   1   9     2909.14     2804.88    289.39 o 
   5   1   9     1055.84     1172.00    120.08 o 
   7   1   9      196.82      233.20     36.25 o 
   9   1   9     1617.94     1467.30    178.27 o 
  11   1   9     2860.69     2673.18    348.17 o 
 -24   2   9        4.40       46.30     31.33 o 
 -22   2   9       87.18      102.17     50.87 o 
 -20   2   9       26.92       15.66     12.19 o 
 -18   2   9      108.72      117.96     19.86 o 
 -16   2   9      165.67      155.12     24.64 o 
 -14   2   9      563.06      578.88     58.47 o 
 -12   2   9     1210.48     1342.48     87.64 o 
 -10   2   9       41.02       26.86     12.77 o 
  -8   2   9      599.34      523.71     34.54 o 
  -6   2   9     1878.20     1750.61    106.56 o 
  -4   2   9     6199.57     5639.15    327.09 o 
  -2   2   9     1970.35     1865.70    143.91 o 
   0   2   9      115.14      117.56     27.34 o 
   2   2   9     1406.15     1228.54    142.45 o 
   4   2   9     1037.44     1065.86     71.59 o 
   6   2   9     4750.86     4695.04    246.44 o 
   8   2   9     2863.31     2924.50    291.83 o 
  10   2   9      899.08      935.57     89.64 o 
  12   2   9      246.69      289.86     52.64 o 
  14   2   9      210.52      224.18     34.00 o 
 -23   3   9       26.13        5.33     28.08 o 
 -21   3   9      340.26      350.92     75.15 o 
 -19   3   9      729.39      811.44    141.59 o 
 -17   3   9      247.50      281.74     58.28 o 
 -15   3   9      309.94      435.55    100.31 o 
 -13   3   9      985.06      933.45    144.62 o 
 -11   3   9      637.45      542.90     91.61 o 
  -9   3   9     1193.17     1320.05    298.01 o 
  -7   3   9     4792.25     4512.60    376.30 o 
  -5   3   9     1141.42     1192.83    126.85 o 
  -3   3   9     1380.41     1467.84    143.48 o 
  -1   3   9      201.48      189.52     56.08 o 
   1   3   9        8.16       -6.23     11.76 o 
   3   3   9     3240.24     3062.80    229.34 o 
   5   3   9      326.19      347.40     38.02 o 
   7   3   9     1997.96     2008.79    251.69 o 
   9   3   9     1307.70     1207.73    180.94 o 
  11   3   9     1346.19     1431.44    140.42 o 
  13   3   9       99.20       93.65     36.17 o 
  15   3   9      234.09      340.76     55.62 o 
  17   3   9       30.49       40.80     21.37 o 
 -20   4   9      385.44      883.45    388.85 o 
 -18   4   9      273.01      480.59    229.03 o 
 -16   4   9      164.35      186.28     59.99 o 
 -14   4   9      257.63      226.78     79.29 o 
 -12   4   9      453.60      508.04     92.30 o 
 -10   4   9      358.55      286.52     64.70 o 
  -8   4   9      602.54      533.53     75.70 o 
  -6   4   9       34.20       49.24     23.03 o 
  -4   4   9      472.58      581.10     99.63 o 
  -2   4   9      444.91      391.12     60.46 o 
   0   4   9      150.09      164.69     46.70 o 
   2   4   9      133.72      110.79     36.15 o 
   4   4   9       76.79       87.67     26.74 o 
   6   4   9       55.08       62.96     24.61 o 
   8   4   9      741.69      876.22     99.84 o 
  10   4   9      244.38      288.55     61.19 o 
  12   4   9      347.58      438.71     49.92 o 
  14   4   9       13.62       14.80     28.05 o 
  16   4   9       18.71       10.69     23.07 o 
  18   4   9       93.55       68.01     39.83 o 
 -15   5   9       24.15       24.83     21.72 o 
 -13   5   9       48.69       -4.85     19.71 o 
 -11   5   9       31.95       14.64     26.22 o 
  -9   5   9       38.27       22.05     18.32 o 
  -7   5   9      155.52      115.59     45.91 o 
  -5   5   9      302.11      271.95     68.70 o 
  -3   5   9      162.05      165.98     33.05 o 
  -1   5   9      102.38      112.64     34.18 o 
   1   5   9      127.53      130.83     33.17 o 
   3   5   9       64.05       50.54     25.07 o 
   5   5   9      259.87      242.16     66.81 o 
   7   5   9       93.15       82.13     25.38 o 
   9   5   9      172.56      146.86     48.29 o 
  11   5   9       77.49       59.47     22.83 o 
  13   5   9       16.75       12.46     14.61 o 
  15   5   9        6.90       10.20     39.10 o 
  -6   6   9       51.67       30.06     30.10 o 
  -4   6   9       14.87       23.73     19.29 o 
  -2   6   9      189.23      180.85     45.03 o 
   0   6   9      132.22      107.60     55.07 o 
   2   6   9       75.12       33.60     38.86 o 
   4   6   9       68.87      138.98     48.21 o 
   6   6   9       84.84       76.96     63.68 o 
 -26   0  10      481.12      231.71    189.93 o 
 -24   0  10      456.33      407.06    170.50 o 
 -22   0  10      105.40      115.85     39.83 o 
 -20   0  10       41.32       77.72     32.55 o 
 -18   0  10     3155.87     3969.37    465.11 o 
 -16   0  10      200.47      147.91     75.29 o 
 -14   0  10     1035.74     1173.35    135.04 o 
 -12   0  10      176.42      160.30     64.61 o 
 -10   0  10      678.99      732.52    150.58 o 
  -8   0  10     6447.12     7151.81    950.63 o 
  -6   0  10     7336.43     8023.50   1037.58 o 
  -4   0  10     8744.79     9279.91    985.60 o 
  -2   0  10     1080.21     1072.31    105.90 o 
   0   0  10      481.31      523.89     98.37 o 
   2   0  10     1319.25     1248.15    121.93 o 
   4   0  10    20451.94    18858.32   2588.60 o 
   6   0  10    22492.95    23461.79   2440.53 o 
   8   0  10      490.14      437.07     23.92 o 
 -25   1  10      183.35      156.22     40.46 o 
 -23   1  10      403.19      355.12     79.29 o 
 -21   1  10      724.35      954.73    138.93 o 
 -19   1  10      650.81      692.77     72.37 o 
 -17   1  10       43.03       54.58     20.06 o 
 -15   1  10      346.72      342.78     46.19 o 
 -13   1  10     1014.06     1142.20    122.64 o 
 -11   1  10      535.21      611.67     85.35 o 
  -9   1  10     2335.72     2553.35    213.07 o 
  -7   1  10     2347.27     2654.11    278.70 o 
  -5   1  10      861.94      891.43    101.89 o 
  -3   1  10      820.50      804.50     99.48 o 
  -1   1  10     2593.80     2419.78    170.91 o 
   1   1  10      341.75      304.36     31.33 o 
   3   1  10      666.82      597.21     87.44 o 
   5   1  10      403.59      430.82     36.56 o 
   7   1  10     1361.17     1312.29    107.04 o 
   9   1  10      241.41      256.91     37.32 o 
  11   1  10      536.54      564.44     57.78 o 
 -24   2  10      354.94      341.22     96.21 o 
 -22   2  10       23.20       42.49     35.04 o 
 -20   2  10      171.40      149.40     29.40 o 
 -18   2  10      343.73      308.47     32.97 o 
 -16   2  10     1313.01     1619.97    144.22 o 
 -14   2  10      742.69      785.33    115.73 o 
 -12   2  10      545.67      586.00    162.24 o 
 -10   2  10       21.20       29.94     13.99 o 
  -8   2  10     2128.23     1995.91    107.79 o 
  -6   2  10     1138.84     1041.77     66.34 o 
  -4   2  10     2877.69     2714.92    171.61 o 
  -2   2  10      600.53      621.86     67.17 o 
   0   2  10      387.67      416.74    104.92 o 
   2   2  10     2506.15     2412.66    167.79 o 
   4   2  10     2814.68     2546.10    207.86 o 
   6   2  10     1829.77     1672.08     94.35 o 
   8   2  10     2807.19     2919.44    307.81 o 
  10   2  10      372.20      385.50     40.50 o 
  12   2  10      429.94      513.71     83.06 o 
  14   2  10      918.10     1035.15     99.82 o 
 -23   3  10       48.45       47.75     37.00 o 
 -21   3  10       40.03      -33.59     33.64 o 
 -19   3  10      285.97      280.33     90.84 o 
 -17   3  10      174.07      129.68     48.83 o 
 -15   3  10      716.02      852.56    105.92 o 
 -13   3  10      698.80      724.16     93.08 o 
 -11   3  10      320.94      296.09     68.08 o 
  -9   3  10      203.68      156.32     47.02 o 
  -7   3  10     1396.63     1239.71    120.97 o 
  -5   3  10      342.47      226.98     80.94 o 
  -3   3  10     3546.86     3409.72    306.07 o 
  -1   3  10     1029.00      889.20    180.94 o 
   1   3  10      454.34      480.61     70.98 o 
   3   3  10      300.77      306.81     30.13 o 
   5   3  10      851.98      791.70    118.24 o 
   7   3  10      710.98      700.30     74.59 o 
   9   3  10     1833.52     2079.01    189.96 o 
  11   3  10      177.85      205.69     37.33 o 
  13   3  10      634.54      929.41    143.78 o 
  15   3  10      139.31       75.40     77.84 o 
  17   3  10      193.87      188.23     41.29 o 
 -20   4  10      287.08      293.66     92.17 o 
 -18   4  10      330.92      276.31     66.89 o 
 -16   4  10      199.81      231.55     97.52 o 
 -14   4  10      911.13      754.55    121.48 o 
 -12   4  10      889.10      914.27    224.84 o 
 -10   4  10       35.38       54.26     26.85 o 
  -8   4  10      364.80      263.63     62.46 o 
  -6   4  10      908.18      895.54    130.39 o 
  -4   4  10      166.93      166.01     35.26 o 
  -2   4  10     1547.81     1685.90    145.56 o 
   0   4  10     1629.12     1761.69    158.49 o 
   2   4  10      493.09      525.12     67.39 o 
   4   4  10      139.60      109.80     22.38 o 
   6   4  10      228.21      174.78     59.63 o 
   8   4  10      690.23      793.79    107.05 o 
  10   4  10     1064.56     1489.22    219.17 o 
  12   4  10      836.36     1040.33    114.05 o 
  14   4  10      544.33      619.10    101.89 o 
  16   4  10       15.17      -10.44     20.89 o 
  18   4  10       25.11       17.24     23.07 o 
 -15   5  10      445.58      561.29    285.02 o 
 -13   5  10       40.62       22.84     22.65 o 
 -11   5  10      151.53       90.95     38.03 o 
  -9   5  10      120.47      121.17     37.78 o 
  -7   5  10       36.15       -1.19     18.26 o 
  -5   5  10      642.88      793.56     98.15 o 
  -3   5  10      175.97      155.73     42.59 o 
  -1   5  10      198.70      217.37     55.10 o 
   1   5  10       14.68       13.17     15.97 o 
   3   5  10      181.26      122.55     59.16 o 
   5   5  10      269.44      258.20     59.49 o 
   7   5  10      162.26      119.96     40.57 o 
   9   5  10      102.49      116.61     53.66 o 
  11   5  10       60.86       57.83     43.96 o 
  13   5  10       53.00       40.34     31.56 o 
  -4   6  10      126.84      142.37     39.04 o 
  -2   6  10       62.67       37.52     44.16 o 
   0   6  10      425.63      497.75    224.37 o 
   2   6  10      164.20      112.03     67.64 o 
   4   6  10       60.78      132.63     69.22 o 
 -25   1  11      288.43      213.25     67.48 o 
 -23   1  11     1297.99     1432.89    222.14 o 
 -21   1  11     1229.61     1445.29    217.51 o 
 -19   1  11      628.10      840.06    110.77 o 
 -17   1  11      422.11      555.32     79.18 o 
 -15   1  11      577.43      598.74     89.62 o 
 -13   1  11     1227.52     1438.04    141.05 o 
 -11   1  11     1252.91     1452.17    174.72 o 
  -9   1  11     1580.65     1655.55    150.47 o 
  -7   1  11     1800.61     1987.89    169.01 o 
  -5   1  11      210.35      240.17     37.82 o 
  -3   1  11      441.34      445.08     53.15 o 
  -1   1  11     1269.14     1169.81     84.69 o 
   1   1  11       67.91       68.26     18.18 o 
   3   1  11      422.38      390.35     49.84 o 
   5   1  11       81.93       82.33      9.92 o 
   7   1  11      491.50      523.04     58.37 o 
   9   1  11      967.45      891.66     64.15 o 
  11   1  11      778.50      768.08     99.22 o 
  13   1  11      109.13       76.26     21.86 o 
 -24   2  11       22.12       -1.78     23.43 o 
 -22   2  11      128.46       81.28     33.09 o 
 -20   2  11      308.23      267.37     44.99 o 
 -18   2  11      690.69      887.68     95.21 o 
 -16   2  11     1786.62     2375.33    249.07 o 
 -14   2  11     1902.07     2222.08    176.89 o 
 -12   2  11      390.81      325.03     48.33 o 
 -10   2  11     3795.75     3787.97    250.62 o 
  -8   2  11     3988.42     3830.60    281.39 o 
  -6   2  11     1031.57      913.47     61.14 o 
  -4   2  11     6495.29     6372.45    381.79 o 
  -2   2  11      490.61      493.35     77.81 o 
   0   2  11      990.13      969.97     77.52 o 
   2   2  11     1627.16     1450.36    170.26 o 
   4   2  11     2824.04     2500.42    191.15 o 
   6   2  11     2208.38     2007.20    101.43 o 
   8   2  11      533.86      524.19     63.65 o 
  10   2  11       66.04       55.13     15.66 o 
  12   2  11      947.02     1053.96    103.43 o 
  14   2  11      591.47      445.13    266.80 o 
 -21   3  11       68.98       65.82     30.35 o 
 -19   3  11      260.35      295.63     56.60 o 
 -17   3  11       26.86        5.08     24.53 o 
 -15   3  11      352.42      354.77     91.47 o 
 -13   3  11      812.56      754.36    110.63 o 
 -11   3  11      193.10      138.87     54.93 o 
  -9   3  11       86.75       80.22     26.08 o 
  -7   3  11      440.86      372.79     97.71 o 
  -5   3  11       40.82       14.83     16.27 o 
  -3   3  11     1676.48     1655.77    139.49 o 
  -1   3  11     1227.86     1106.32    169.29 o 
   1   3  11      244.67      257.12     28.34 o 
   3   3  11      202.40      188.02     32.53 o 
   5   3  11      368.23      421.30    114.64 o 
   7   3  11      266.63      280.77     39.35 o 
   9   3  11      682.93      750.20     77.72 o 
  11   3  11      248.63      316.50     68.09 o 
  13   3  11      150.15      170.04     30.82 o 
  15   3  11      283.83      348.68     62.30 o 
  17   3  11       54.07       43.23     22.59 o 
 -18   4  11       12.97       13.70     48.70 o 
 -16   4  11      457.85      477.65    108.06 o 
 -14   4  11      624.18      671.10    109.99 o 
 -12   4  11      101.83       41.47     32.80 o 
 -10   4  11      339.32      317.53     95.73 o 
  -8   4  11      117.93       74.52     26.90 o 
  -6   4  11       43.39       50.07     23.83 o 
  -4   4  11      221.31      194.65     48.52 o 
  -2   4  11      189.49      176.98     35.20 o 
   0   4  11      712.50      681.61     77.26 o 
   2   4  11      100.06       78.96     22.09 o 
   4   4  11      110.42       85.42     30.40 o 
   6   4  11       67.62       75.59     22.64 o 
   8   4  11       44.65       62.92     23.83 o 
  10   4  11      427.81      453.95    107.19 o 
  12   4  11      747.32      968.50    112.27 o 
  14   4  11      125.73      162.03     57.70 o 
  16   4  11       38.55       25.26     29.63 o 
  18   4  11       13.63       13.60     26.23 o 
 -13   5  11       10.94        5.55     34.73 o 
 -11   5  11       63.61       96.31     37.33 o 
  -9   5  11      383.90      321.63     63.74 o 
  -7   5  11      922.86     1165.37    137.88 o 
  -5   5  11      517.95      636.04    115.39 o 
  -3   5  11      143.93      168.01     41.21 o 
  -1   5  11      200.02      209.24     37.76 o 
   1   5  11      524.52      810.29     92.50 o 
   3   5  11      855.16      973.35    103.31 o 
   5   5  11      288.14      432.56    113.91 o 
   7   5  11      113.30       48.28     64.48 o 
   9   5  11       16.53       26.30     34.28 o 
  11   5  11       72.88       58.31     28.64 o 
  13   5  11       90.35       86.46     48.29 o 
 -24   0  12      389.54      518.06    100.31 o 
 -22   0  12      443.98      730.34    176.33 o 
 -20   0  12     1607.55     1921.41    412.89 o 
 -18   0  12     3658.79     4698.97    815.34 o 
 -16   0  12     3105.93     3601.65    406.09 o 
 -14   0  12      829.07      980.26    210.58 o 
 -12   0  12     1352.52     1402.14    165.40 o 
 -10   0  12     3527.77     4154.20    459.77 o 
  -8   0  12     5615.47     6115.44    674.47 o 
  -6   0  12    16512.56    16996.17   2428.06 o 
  -4   0  12     1044.90     1004.55    124.11 o 
  -2   0  12     2706.79     2332.12    236.08 o 
   0   0  12     4178.17     3742.03    357.52 o 
   2   0  12     2405.74     2443.60    248.95 o 
   4   0  12    13044.60    12333.38   1552.97 o 
   6   0  12     2109.99     1988.93    337.36 o 
   8   0  12      622.44      670.01    119.37 o 
  10   0  12      677.84       45.66    116.58 o 
 -23   1  12      618.65      769.29    156.66 o 
 -21   1  12      144.32      147.73     46.71 o 
 -19   1  12      135.87       82.30     47.82 o 
 -17   1  12      165.25      177.71     35.82 o 
 -15   1  12      100.92       73.84     27.89 o 
 -13   1  12      964.30     1175.38    112.08 o 
 -11   1  12     3640.38     4148.87    293.10 o 
  -9   1  12      282.93      273.14     45.90 o 
  -7   1  12      195.17      164.33     31.03 o 
  -5   1  12      709.33      516.34     60.47 o 
  -3   1  12     1751.93     1592.11    136.35 o 
  -1   1  12     6457.57     6322.66    528.32 o 
   1   1  12      616.06      619.19     53.78 o 
   3   1  12      215.98      237.50     31.51 o 
   5   1  12       67.31       56.09     17.85 o 
   7   1  12      881.39      915.90     68.07 o 
   9   1  12     2501.92     2550.43    230.14 o 
  11   1  12     1310.94     1388.06    224.30 o 
  13   1  12      802.63      770.17     73.11 o 
 -22   2  12       22.05       29.25     29.63 o 
 -20   2  12      740.90     1017.98    163.42 o 
 -18   2  12      443.85      637.55     82.56 o 
 -16   2  12     1599.92     1529.34    116.29 o 
 -14   2  12      312.62      241.88     97.64 o 
 -12   2  12      624.62      679.86     75.62 o 
 -10   2  12      278.58      228.04     35.22 o 
  -8   2  12     5733.84     5731.84    419.79 o 
  -6   2  12     1401.67     1391.51    104.51 o 
  -4   2  12     5007.46     4748.83    282.68 o 
  -2   2  12      202.41      180.59     30.96 o 
   0   2  12      167.34      109.37     54.83 o 
   2   2  12     1155.45     1062.84    108.45 o 
   4   2  12      801.84      732.68     50.28 o 
   6   2  12      713.29      672.95     43.64 o 
   8   2  12     1202.07     1308.73    173.26 o 
  10   2  12      318.90      348.28     97.39 o 
  12   2  12       75.67       81.91     26.96 o 
  14   2  12      511.88      698.38     79.58 o 
 -21   3  12      428.19      369.33    102.90 o 
 -19   3  12       45.03       36.51     24.05 o 
 -17   3  12       35.90       33.00     43.23 o 
 -15   3  12      296.01      306.11     80.86 o 
 -13   3  12      186.47      153.28     51.45 o 
 -11   3  12      470.03      501.32    131.03 o 
  -9   3  12     1338.53     1433.15    177.90 o 
  -7   3  12      308.45      237.62     59.54 o 
  -5   3  12      289.70      387.54     55.98 o 
  -3   3  12      596.76      592.50    117.41 o 
  -1   3  12      339.96      274.64     66.13 o 
   1   3  12     1312.41     1435.91    134.33 o 
   3   3  12      417.30      492.17     76.62 o 
   5   3  12      388.97      438.45     46.69 o 
   7   3  12       54.72       39.22     21.23 o 
   9   3  12      349.32      441.72     67.01 o 
  11   3  12      348.29      412.65     86.83 o 
  13   3  12      928.22     1194.13    108.44 o 
  15   3  12       91.26       74.41     32.92 o 
  17   3  12      208.84      210.33     84.28 o 
 -18   4  12      121.66      118.27     50.35 o 
 -16   4  12      155.55      108.87     45.17 o 
 -14   4  12      298.28      236.17     78.78 o 
 -12   4  12      354.20      313.37     65.76 o 
 -10   4  12      252.00      211.15     62.03 o 
  -8   4  12       12.37       45.45     19.99 o 
  -6   4  12      299.09      317.81    131.88 o 
  -4   4  12       13.71       24.80     13.34 o 
  -2   4  12      189.04      186.65     44.49 o 
   0   4  12      891.76      980.41    100.97 o 
   2   4  12      578.13      669.66     74.60 o 
   4   4  12       58.22       58.34     20.14 o 
   6   4  12      264.52      307.92     53.72 o 
   8   4  12       31.10       12.68     26.35 o 
  10   4  12      204.79      192.70     45.92 o 
  12   4  12      598.19      554.15     96.06 o 
  14   4  12      257.13      200.62     55.72 o 
  16   4  12       97.70       20.94     42.77 o 
 -11   5  12      104.78       43.34     26.58 o 
  -9   5  12      252.23      217.84     69.54 o 
  -7   5  12      286.40      247.95     58.34 o 
  -5   5  12      205.26      194.96     49.46 o 
  -3   5  12      135.88       86.53     41.29 o 
  -1   5  12       56.93       39.27     19.88 o 
   1   5  12      114.18      131.13     26.54 o 
   3   5  12      758.86      956.45    119.46 o 
   5   5  12      417.81      403.66    201.10 o 
   7   5  12       75.83       91.02     46.10 o 
   9   5  12       71.73       81.42     29.06 o 
  11   5  12        1.92       49.91     26.60 o 
 -23   1  13       67.62       85.47     27.11 o 
 -21   1  13       96.76       69.30     20.70 o 
 -19   1  13      651.79      808.47    107.59 o 
 -17   1  13       96.76       90.42     40.81 o 
 -15   1  13     1314.59     1596.37    134.91 o 
 -13   1  13     1633.41     1732.92    150.43 o 
 -11   1  13      258.84      211.23     51.48 o 
  -9   1  13      131.23      120.93     43.88 o 
  -7   1  13       56.29       52.43     22.47 o 
  -5   1  13      461.82      368.68     44.81 o 
  -3   1  13     5098.64     4705.35    359.09 o 
  -1   1  13     3505.69     3332.94    253.65 o 
   1   1  13     2327.53     2257.48    167.68 o 
   3   1  13      202.19      261.11     71.53 o 
   5   1  13      714.45      717.63     78.33 o 
   7   1  13     4588.02     3943.27    420.33 o 
   9   1  13     6115.96     5947.85    557.89 o 
  11   1  13      891.83      959.46    219.68 o 
  13   1  13      336.35      302.63     40.07 o 
 -22   2  13      549.03      648.45    166.38 o 
 -20   2  13      868.76     1117.99    207.84 o 
 -18   2  13       56.34       36.83     14.05 o 
 -16   2  13      276.03      345.45    104.80 o 
 -14   2  13       29.93       32.47     11.49 o 
 -12   2  13      412.60      461.96     78.68 o 
 -10   2  13     2375.10     2430.13    219.19 o 
  -8   2  13      207.18      225.89     30.23 o 
  -6   2  13      822.72      845.04     81.05 o 
  -4   2  13      316.97      289.54     33.16 o 
  -2   2  13      132.63      131.26     27.63 o 
   0   2  13     1487.98     1464.00    105.79 o 
   2   2  13      612.95      594.86     77.73 o 
   4   2  13      195.76      214.86     25.41 o 
   6   2  13       37.29       31.60      9.46 o 
   8   2  13        9.89       -3.98     10.95 o 
  10   2  13      270.12      346.26     68.49 o 
  12   2  13      125.38      127.20     32.25 o 
  14   2  13      265.49      336.00     39.22 o 
  16   2  13      216.56      248.22     33.76 o 
 -19   3  13       10.61        4.16     39.68 o 
 -17   3  13      228.89      160.86     90.36 o 
 -15   3  13       11.20       35.25     27.24 o 
 -13   3  13      439.98      300.92    167.22 o 
 -11   3  13     1684.70     1809.37    247.35 o 
  -9   3  13      654.48      571.53     88.68 o 
  -7   3  13      537.02      471.34    118.10 o 
  -5   3  13      100.22       82.20     27.63 o 
  -3   3  13       31.36       40.41     19.41 o 
  -1   3  13      993.98     1083.49    118.73 o 
   1   3  13      605.69      580.89     62.12 o 
   3   3  13      403.50      436.97     67.72 o 
   5   3  13      412.80      508.62     44.61 o 
   7   3  13       30.74       -1.56     24.97 o 
   9   3  13       11.79       19.82     17.17 o 
  11   3  13      404.02      437.35     70.39 o 
  13   3  13      261.89      322.28     58.95 o 
  15   3  13      137.89      162.90     57.81 o 
  17   3  13       55.38       48.82     41.53 o 
 -16   4  13        7.70       39.09     46.20 o 
 -14   4  13      179.54      170.89     50.49 o 
 -12   4  13      306.22      223.31     67.52 o 
 -10   4  13       49.06       43.96     24.25 o 
  -8   4  13      134.74      122.62     40.27 o 
  -6   4  13      136.12      124.78     33.02 o 
  -4   4  13       55.06       48.36     32.24 o 
  -2   4  13      348.91      339.90     72.70 o 
   0   4  13      665.63      824.36     88.65 o 
   2   4  13      293.96      260.47     44.80 o 
   4   4  13      291.60      294.00     46.79 o 
   6   4  13      631.64      767.53    120.99 o 
   8   4  13       64.74       91.52     34.33 o 
  10   4  13      518.56      689.61     98.56 o 
  12   4  13      110.00       61.08     25.38 o 
  14   4  13       50.10       22.31     23.47 o 
  16   4  13      169.43      168.32     93.87 o 
 -11   5  13      411.22      250.59     94.70 o 
  -9   5  13      601.74      695.52    162.73 o 
  -7   5  13      225.97      233.87     55.39 o 
  -5   5  13       24.01       53.76     31.17 o 
  -3   5  13       22.62       29.12     20.44 o 
  -1   5  13      354.40      446.67     61.17 o 
   1   5  13      452.82      529.82     71.52 o 
   3   5  13      194.49      168.35     42.89 o 
   5   5  13       26.10       26.59     41.95 o 
   7   5  13      101.01       71.45     31.18 o 
   9   5  13       22.88       11.68     22.75 o 
 -22   0  14       43.66       41.53     32.30 o 
 -20   0  14      155.23      162.97     55.38 o 
 -18   0  14     2651.14     3400.06    441.31 o 
 -16   0  14      890.34     1373.24    308.46 o 
 -14   0  14     1545.24     1710.84    227.09 o 
 -12   0  14      398.46      178.76    120.71 o 
 -10   0  14      834.46      848.62    126.78 o 
  -8   0  14      151.65      133.34     42.02 o 
  -6   0  14     2230.65     2331.39    424.31 o 
  -4   0  14     3073.25     2716.11    470.70 o 
  -2   0  14      212.53      190.66     79.91 o 
   2   0  14     3424.99     3396.90    586.07 o 
   4   0  14       29.14       42.99     36.43 o 
   6   0  14      707.51      996.29    210.09 o 
   8   0  14       42.13       39.73     12.38 o 
  10   0  14       91.82      100.31     38.86 o 
 -23   1  14      404.64      253.57    132.37 o 
 -21   1  14       90.84       99.83     42.53 o 
 -19   1  14       29.17       27.83     23.07 o 
 -17   1  14      226.84      230.79     54.01 o 
 -15   1  14       70.94       57.78     25.39 o 
 -13   1  14     1639.15     1720.96    185.98 o 
 -11   1  14      596.81      562.57    100.79 o 
  -9   1  14      667.36      650.18     70.66 o 
  -7   1  14     3155.84     2974.94    282.21 o 
  -5   1  14      336.57      262.27     72.60 o 
  -3   1  14     1021.01      954.82    153.67 o 
  -1   1  14     1672.44     1483.95    156.65 o 
   1   1  14      292.12      232.28     48.15 o 
   3   1  14     1609.16     1703.11    170.69 o 
   5   1  14      773.31      921.37    118.87 o 
   7   1  14      323.57      310.08     16.14 o 
   9   1  14      544.84      487.51     44.70 o 
  11   1  14      887.43      937.65    131.03 o 
  13   1  14      238.63      237.54     32.79 o 
 -20   2  14      757.93      862.30    141.80 o 
 -18   2  14      356.51      477.47     68.37 o 
 -16   2  14      147.87      134.06     41.07 o 
 -14   2  14      459.22      520.49     73.33 o 
 -12   2  14       59.83       80.33     21.06 o 
 -10   2  14      468.38      535.01     75.47 o 
  -8   2  14     1081.46     1244.54    160.54 o 
  -6   2  14       59.58       43.76     15.40 o 
  -4   2  14      746.09      804.80     59.28 o 
  -2   2  14      153.90      175.79     31.99 o 
   0   2  14      701.35      838.76     82.28 o 
   2   2  14      470.17      493.87     65.39 o 
   4   2  14      808.03      819.46     60.90 o 
   6   2  14      189.20      202.75     19.84 o 
   8   2  14      206.38      331.70     69.71 o 
  10   2  14      147.41      238.76     39.59 o 
  12   2  14      243.99      329.10     62.06 o 
  14   2  14      144.83      146.31     68.01 o 
  16   2  14      230.35      213.73     32.55 o 
 -19   3  14       62.72       76.62     39.48 o 
 -17   3  14      621.97      541.05    255.27 o 
 -15   3  14      447.12      399.80    141.45 o 
 -13   3  14      477.53      284.05    139.71 o 
 -11   3  14     1024.04     1139.98    170.01 o 
  -9   3  14      490.29      597.13    103.83 o 
  -7   3  14      779.94      769.26     95.33 o 
  -5   3  14     1573.49     1669.45    195.12 o 
  -3   3  14      328.71      332.16     80.92 o 
  -1   3  14      216.47      175.95     32.55 o 
   1   3  14      426.66      515.79    110.47 o 
   3   3  14       58.81       71.02     20.39 o 
   5   3  14      720.39      772.50    120.19 o 
   7   3  14      597.25      663.79    185.80 o 
   9   3  14        6.68       30.93     23.48 o 
  11   3  14       64.19       95.11     23.58 o 
  13   3  14       51.64       27.82     25.14 o 
  15   3  14       53.29       44.35     19.54 o 
  17   3  14      349.29      590.92    143.78 o 
 -14   4  14       30.39       35.36     36.19 o 
 -12   4  14       77.14       45.00     26.49 o 
 -10   4  14      130.83      138.89     41.24 o 
  -8   4  14       97.05       84.91     35.07 o 
  -6   4  14      696.61      705.53    117.46 o 
  -4   4  14      989.01     1012.87    308.20 o 
  -2   4  14       51.82       58.28     23.11 o 
   0   4  14       53.78       36.65     23.65 o 
   2   4  14      273.40      169.69     85.26 o 
   4   4  14      267.87      314.56     66.01 o 
   6   4  14      937.41     1089.81    166.39 o 
   8   4  14      444.25      469.86    155.81 o 
  10   4  14       27.14       12.63     18.38 o 
  12   4  14      218.86      108.39     38.79 o 
  14   4  14       26.70       11.69     17.68 o 
  -7   5  14      373.42      328.71     78.43 o 
  -5   5  14       51.85       53.02     28.78 o 
  -3   5  14      214.72      179.20     43.57 o 
  -1   5  14       26.92       31.27     15.87 o 
   1   5  14       64.30       56.83     19.93 o 
   3   5  14      553.97      728.62     86.42 o 
   5   5  14       67.08       74.17     33.82 o 
   7   5  14      120.45      112.16     37.81 o 
 -21   1  15       86.00       91.08     44.21 o 
 -19   1  15       31.36       30.01     29.73 o 
 -17   1  15      565.67      726.19     87.28 o 
 -15   1  15     2029.38     2250.80    269.26 o 
 -13   1  15     1325.01     1368.97    162.15 o 
 -11   1  15      419.85      546.18    244.21 o 
  -9   1  15      104.63       97.05     30.23 o 
  -7   1  15      228.58      169.47     32.62 o 
  -5   1  15     2223.62     2177.90    308.21 o 
  -3   1  15     6381.06     6443.55    597.54 o 
  -1   1  15     3084.57     3078.43    397.35 o 
   1   1  15      828.45      870.59    103.60 o 
   3   1  15        0.93        9.82     15.91 o 
   5   1  15      200.46      209.77     51.01 o 
   7   1  15     1206.47     1051.70    104.01 o 
   9   1  15      974.42     1153.35    129.26 o 
  11   1  15       47.57       37.29     16.14 o 
  13   1  15       12.48        8.74      9.96 o 
 -20   2  15      538.30      622.50    254.05 o 
 -18   2  15      452.45      501.46    155.44 o 
 -16   2  15        3.86        3.51     17.32 o 
 -14   2  15      134.78      116.87     43.16 o 
 -12   2  15       38.62       27.93     19.10 o 
 -10   2  15      784.12      874.16     97.32 o 
  -8   2  15      568.36      580.35     88.10 o 
  -6   2  15     1600.66     1708.06    153.49 o 
  -4   2  15       30.49       19.83     11.59 o 
  -2   2  15      146.82      131.06     30.82 o 
   0   2  15      896.30      875.53     65.08 o 
   2   2  15      603.27      625.77     67.53 o 
   4   2  15      911.69      904.45     66.76 o 
   6   2  15       96.03       97.77     30.89 o 
   8   2  15      482.29      638.13     67.31 o 
  10   2  15      436.15      543.35     57.46 o 
  12   2  15      273.76      308.92     39.02 o 
  14   2  15      433.79      467.84     98.61 o 
  16   2  15      294.81      317.20     39.10 o 
 -17   3  15      391.57      367.33    160.55 o 
 -15   3  15       32.76       -9.20     47.85 o 
 -13   3  15      493.23      503.04    105.54 o 
 -11   3  15      737.47      844.95    142.14 o 
  -9   3  15      157.97      134.50     37.01 o 
  -7   3  15      509.98      565.17     88.89 o 
  -5   3  15      965.30     1030.94    187.94 o 
  -3   3  15      159.53      145.29     30.58 o 
  -1   3  15       44.07       23.30     20.28 o 
   1   3  15      276.37      275.23     30.61 o 
   3   3  15       55.44       65.12     17.43 o 
   5   3  15      400.23      402.75     44.06 o 
   7   3  15      169.19      265.13     73.03 o 
   9   3  15        2.57       16.86     18.78 o 
  11   3  15       49.36       31.99     18.07 o 
  13   3  15       28.74       24.14     23.09 o 
  15   3  15       20.25       13.13     14.93 o 
  17   3  15       84.91       47.12     43.48 o 
 -14   4  15       11.32       18.98     27.28 o 
 -12   4  15       61.74       41.58     38.90 o 
 -10   4  15       18.11       14.01     18.63 o 
  -8   4  15      227.58      217.28     92.83 o 
  -6   4  15      463.34      614.07    137.23 o 
  -4   4  15      255.69      160.07     93.14 o 
  -2   4  15       80.23       63.03     19.46 o 
   0   4  15      110.23      102.99     22.41 o 
   2   4  15      152.01      156.56     33.51 o 
   4   4  15      419.68      476.67     53.61 o 
   6   4  15      296.63      288.48     83.84 o 
   8   4  15       49.11       44.85     32.34 o 
  10   4  15       32.67       22.47     19.71 o 
  12   4  15       26.32       13.27     14.51 o 
  -5   5  15       12.77        5.48     12.54 o 
  -3   5  15       13.56        3.79     16.83 o 
  -1   5  15        5.76        8.20     31.27 o 
   1   5  15       58.85       97.16     26.73 o 
   3   5  15       90.79       80.18     28.44 o 
   5   5  15       55.91       39.60     26.73 o 
 -20   0  16      821.08     1121.86    203.78 o 
 -18   0  16      782.77     1155.13    301.17 o 
 -16   0  16      401.79      448.60     89.14 o 
 -14   0  16       72.73       72.13     31.82 o 
 -12   0  16      967.09     1184.28    282.95 o 
 -10   0  16     4261.33     4581.42    590.68 o 
  -8   0  16     1403.74     1445.86    206.20 o 
  -6   0  16      737.50      957.43    201.83 o 
  -4   0  16     1707.27     1623.16    348.05 o 
  -2   0  16      108.85      119.50     34.49 o 
   0   0  16     1687.64     1658.38    225.15 o 
   2   0  16     8904.48     9073.95   1165.82 o 
   4   0  16     1234.63     1408.45    186.77 o 
   6   0  16      272.27      300.93    115.12 o 
   8   0  16       91.08       97.81     20.69 o 
  10   0  16     1582.46     2065.20    306.27 o 
 -19   1  16      182.83      201.33     39.66 o 
 -17   1  16       80.24       44.85     40.67 o 
 -15   1  16      529.45      633.68    181.79 o 
 -13   1  16      415.25      526.65    103.47 o 
 -11   1  16      141.52      124.65     32.80 o 
  -9   1  16      784.42      780.67    107.22 o 
  -7   1  16      136.47      136.89     37.28 o 
  -5   1  16      158.28      167.81     39.53 o 
  -3   1  16      372.56      354.19     72.01 o 
  -1   1  16      408.73      409.64     68.48 o 
   1   1  16      162.88      141.90     31.17 o 
   3   1  16      605.53      642.50     77.19 o 
   5   1  16       62.39       41.71     22.72 o 
   7   1  16      408.99      370.18     28.73 o 
   9   1  16       60.39       79.77     26.58 o 
  11   1  16       73.57       35.50     51.37 o 
  13   1  16       23.79        4.86     10.69 o 
 -18   2  16      243.86      320.60    126.54 o 
 -16   2  16       65.00       98.97     39.47 o 
 -14   2  16       26.13       13.72     14.56 o 
 -12   2  16      847.07      922.48    157.39 o 
 -10   2  16      673.71      754.25     82.35 o 
  -8   2  16      874.47     1000.66    211.06 o 
  -6   2  16     1113.62     1203.03    136.79 o 
  -4   2  16      112.76       98.57     19.72 o 
  -2   2  16      361.46      376.28     68.58 o 
   0   2  16      535.55      705.87     61.37 o 
   2   2  16      500.23      595.04    148.52 o 
   4   2  16      455.66      408.36     29.58 o 
   6   2  16      399.96      403.86     52.94 o 
   8   2  16       33.18       30.52     15.77 o 
  10   2  16      639.12      733.75     84.52 o 
  12   2  16      465.36      680.30     87.80 o 
  14   2  16      172.55      165.03     55.01 o 
 -15   3  16       60.77       37.35     66.45 o 
 -13   3  16      186.10      166.47     61.36 o 
 -11   3  16       68.61       86.24     37.94 o 
  -9   3  16      295.40      280.27     53.42 o 
  -7   3  16      512.37      542.96     81.23 o 
  -5   3  16      463.52      421.91     93.13 o 
  -3   3  16      223.56      226.99     44.57 o 
  -1   3  16      707.97      713.10     82.11 o 
   1   3  16       98.65       95.15     18.35 o 
   3   3  16      154.95      157.56     26.43 o 
   5   3  16      314.83      395.71     42.71 o 
   7   3  16      110.22      162.66     34.11 o 
   9   3  16      563.76      755.68    260.73 o 
  11   3  16      282.11      372.50    158.60 o 
  13   3  16       81.82       80.57     35.89 o 
  15   3  16       25.89       14.69     15.81 o 
 -12   4  16      105.83       95.52     45.21 o 
 -10   4  16      182.54      188.53     65.59 o 
  -8   4  16      493.87      665.57    206.93 o 
  -6   4  16     1009.81     1001.43    164.34 o 
  -4   4  16      485.23      392.50    118.96 o 
  -2   4  16      547.75      591.35     81.15 o 
   0   4  16      181.51      181.33     31.56 o 
   2   4  16      410.81      477.83     67.02 o 
   4   4  16      391.89      478.85     82.41 o 
   6   4  16      378.26      572.90    214.46 o 
   8   4  16      294.67      439.72    199.28 o 
  10   4  16      101.84       71.32     29.98 o 
 -19   1  17        6.61        6.24     23.55 o 
 -17   1  17       46.06       64.13     24.71 o 
 -15   1  17      300.34      293.00     66.59 o 
 -13   1  17      672.17      728.07    104.19 o 
 -11   1  17      245.07      204.31     53.63 o 
  -9   1  17      286.52      206.93     53.09 o 
  -7   1  17      446.47      479.36     82.69 o 
  -5   1  17       85.78       85.44     28.66 o 
  -3   1  17      219.51      262.66     62.54 o 
  -1   1  17      301.59      266.18     73.05 o 
   1   1  17       49.73       55.30     24.63 o 
   3   1  17      865.73     1026.07    110.94 o 
   5   1  17      473.67      565.39    215.26 o 
   7   1  17      208.45      160.68     51.15 o 
   9   1  17       40.87       49.78     20.06 o 
  11   1  17      102.37      107.17     42.38 o 
 -18   2  17      557.10      758.27    182.40 o 
 -16   2  17       17.19       12.88     18.07 o 
 -14   2  17      229.32      182.30     61.09 o 
 -12   2  17      689.33      774.50     91.73 o 
 -10   2  17      542.45      594.32    132.92 o 
  -8   2  17      904.25      990.35    107.76 o 
  -6   2  17       66.46       41.77     34.69 o 
  -4   2  17      388.72      444.96     46.50 o 
  -2   2  17     1054.75     1159.66    126.42 o 
   0   2  17      104.80      122.66     20.81 o 
   2   2  17      453.53      409.76     70.59 o 
   4   2  17       47.02       44.69     15.18 o 
   6   2  17       13.47        8.28      8.07 o 
   8   2  17      300.56      509.70     58.90 o 
  10   2  17      376.23      527.28     58.36 o 
  12   2  17      128.06      121.33     37.59 o 
  14   2  17       32.93       20.92     21.34 o 
 -15   3  17      233.26      256.94     83.81 o 
 -13   3  17       28.96        9.67     37.06 o 
 -11   3  17        7.45       38.99     25.56 o 
  -9   3  17        5.46       10.12     36.92 o 
  -7   3  17      269.86      218.62     48.89 o 
  -5   3  17      232.85      230.53     78.21 o 
  -3   3  17      461.03      456.62     64.86 o 
  -1   3  17      169.68      158.51     32.17 o 
   1   3  17      140.59      140.34     24.43 o 
   3   3  17       31.85       41.90     27.53 o 
   5   3  17       11.03        4.94      9.94 o 
   7   3  17      429.10      543.35     79.53 o 
   9   3  17      353.48      332.20     82.32 o 
  11   3  17      179.21      118.65     34.77 o 
  13   3  17      116.84       69.58     42.74 o 
  -8   4  17      115.43      107.08     50.56 o 
  -6   4  17      428.38      522.08     97.38 o 
  -4   4  17      365.44      184.96     78.05 o 
  -2   4  17      216.04      171.46     34.60 o 
   0   4  17       23.56       50.36     20.40 o 
   2   4  17       22.59       17.77     19.73 o 
   4   4  17       66.17       73.48     53.61 o 
   6   4  17       57.74       54.01     48.69 o 
   8   4  17       48.16       20.38     27.03 o 
 -18   0  18        9.76        1.94     35.95 o 
 -16   0  18      196.31      156.66     54.16 o 
 -14   0  18      246.27      212.03     60.96 o 
 -12   0  18      594.42      453.21    185.80 o 
 -10   0  18     2293.24     2494.12    366.75 o 
  -8   0  18      498.30      501.30    105.65 o 
  -6   0  18      216.76      233.16    114.40 o 
  -4   0  18      713.74      770.41    129.70 o 
  -2   0  18     1130.66     1182.58    186.53 o 
   0   0  18     2796.49     3839.18    687.10 o 
   2   0  18     2561.71     2984.98    397.35 o 
   4   0  18      360.98      327.89     80.64 o 
   6   0  18      670.92      818.50    156.17 o 
   8   0  18       63.97       61.31     19.21 o 
  10   0  18      261.08      304.81     92.29 o 
 -17   1  18       91.03       44.53     44.94 o 
 -15   1  18      540.46      747.34    112.21 o 
 -13   1  18      217.89      140.72     51.49 o 
 -11   1  18       11.16        1.43     26.96 o 
  -9   1  18       82.43       67.45     32.21 o 
  -7   1  18        9.25        0.44     11.24 o 
  -5   1  18      556.73      633.65    142.65 o 
  -3   1  18      466.64      540.29     72.22 o 
  -1   1  18      440.19      497.83     67.23 o 
   1   1  18       74.23       90.35     61.93 o 
   3   1  18       12.29       35.06     17.43 o 
   5   1  18      360.96      342.41     75.28 o 
   7   1  18      436.00      314.02     67.84 o 
   9   1  18      114.90       86.90     51.85 o 
  11   1  18       89.66       34.30     33.40 o 
 -16   2  18      112.35       83.34     37.51 o 
 -14   2  18       96.07      111.50     41.15 o 
 -12   2  18      441.20      508.07     94.97 o 
 -10   2  18      375.11      394.29     85.44 o 
  -8   2  18      498.01      520.40    191.87 o 
  -6   2  18      463.50      497.79    159.57 o 
  -4   2  18      137.40      255.58    106.61 o 
  -2   2  18      212.72      205.27     55.85 o 
   0   2  18     1091.01     1426.17    122.57 o 
   2   2  18       56.65       48.14     21.71 o 
   4   2  18      140.99      119.23     38.99 o 
   6   2  18      182.38      135.97    100.07 o 
   8   2  18      103.22       63.35     26.94 o 
  10   2  18       71.89       82.88     60.48 o 
  12   2  18      162.49      166.46     84.76 o 
  14   2  18       33.03       14.33     31.09 o 
 -13   3  18      215.34      163.66     75.41 o 
 -11   3  18       48.05       29.67     33.50 o 
  -9   3  18       96.97       62.18     30.35 o 
  -7   3  18       85.62       74.99     30.36 o 
  -5   3  18      410.68      532.61    101.52 o 
  -3   3  18      768.63      838.79    114.05 o 
  -1   3  18      772.54      808.92    150.22 o 
   1   3  18      127.61      125.07     22.65 o 
   3   3  18      226.42      243.73     48.34 o 
   5   3  18      280.28      324.73     90.59 o 
   7   3  18      488.59      500.37     99.31 o 
   9   3  18      363.90      656.87    118.17 o 
  11   3  18       11.97       -1.04     15.14 o 
  -6   4  18        8.16       -8.10     13.12 o 
  -4   4  18       67.13       66.51     30.18 o 
  -2   4  18      184.51      183.91     39.36 o 
   0   4  18       20.53       11.48     18.70 o 
   2   4  18      147.90      143.60     33.18 o 
   4   4  18       41.77       37.52     34.16 o 
 -15   1  19      258.38      173.55     91.24 o 
 -13   1  19      113.60      120.45     38.14 o 
 -11   1  19        1.38        9.41     22.22 o 
  -9   1  19      581.19      533.99    148.59 o 
  -7   1  19     1833.98     2157.50    223.01 o 
  -5   1  19     1208.84     1333.33    149.53 o 
  -3   1  19       84.82       72.70     43.77 o 
  -1   1  19       62.77       68.98     25.42 o 
   1   1  19       94.81      137.10     44.04 o 
   3   1  19      602.88      912.21    293.64 o 
   5   1  19     1192.16     1321.91    102.79 o 
   7   1  19      436.23      495.99     77.77 o 
   9   1  19        9.58        7.36     12.88 o 
  11   1  19       31.09       42.75     38.13 o 
 -14   2  19      136.80       98.53     35.70 o 
 -12   2  19      141.25      134.34     44.41 o 
 -10   2  19       26.81        2.57     17.98 o 
  -8   2  19       81.07       72.36     32.90 o 
  -6   2  19      244.40      215.53     45.33 o 
  -4   2  19       96.41       87.34     21.23 o 
  -2   2  19      120.12      155.34     33.91 o 
   0   2  19      477.85      575.38     92.85 o 
   2   2  19      321.95      426.57     59.48 o 
   4   2  19      234.00      210.97     22.53 o 
   6   2  19       93.66       98.19     60.36 o 
   8   2  19        3.12       16.90     17.97 o 
  10   2  19      121.21      110.97     49.30 o 
  12   2  19      364.12      557.41    248.46 o 
  -9   3  19      127.58      143.58     42.43 o 
  -7   3  19       39.44        5.03     23.57 o 
  -5   3  19      447.03      506.89    125.20 o 
  -3   3  19      460.67      497.21     70.93 o 
  -1   3  19      511.58      575.03    175.97 o 
   1   3  19       92.70       85.82     18.45 o 
   3   3  19       65.52       62.04     25.67 o 
   5   3  19       60.34       54.71     26.88 o 
   7   3  19      314.65      289.39    126.42 o 
   9   3  19      134.33       51.43     66.11 o 
 -14   0  20       83.92       78.21     40.56 o 
 -12   0  20      194.88      219.32    118.04 o 
 -10   0  20      174.64      161.76     67.52 o 
  -8   0  20      442.06      337.36    191.63 o 
  -6   0  20      222.91      163.70     59.51 o 
  -4   0  20        1.82        8.99     35.70 o 
  -2   0  20      832.45     1023.49    318.90 o 
   0   0  20      141.57      164.91     55.38 o 
   2   0  20      302.40      376.22    151.31 o 
   4   0  20       76.12       76.99     52.95 o 
   6   0  20      102.77       51.67     22.59 o 
   8   0  20      345.41      496.20    128.73 o 
  10   0  20      113.53      -30.12     30.12 o 
 -13   1  20      103.30       48.30     23.10 o 
 -11   1  20      134.65      162.72     77.73 o 
  -9   1  20       91.48       51.48     30.05 o 
  -7   1  20      125.57       96.94     37.84 o 
  -5   1  20      320.78      270.00     74.69 o 
  -3   1  20      688.57      972.64    140.95 o 
  -1   1  20      181.01      187.53     51.77 o 
   1   1  20      145.82      182.90     42.50 o 
   3   1  20      180.69      192.66     56.78 o 
   5   1  20      310.32      427.29     73.92 o 
   7   1  20       29.25       43.07     26.23 o 
   9   1  20      115.07      124.60     53.19 o 
  11   1  20       30.59       23.80     39.35 o 
 -12   2  20      172.66      215.98     85.05 o 
 -10   2  20      253.93      269.54     51.27 o 
  -8   2  20      113.44      170.46     69.22 o 
  -6   2  20      122.73      121.21     27.72 o 
  -4   2  20      113.62       84.07     42.77 o 
  -2   2  20       64.09       54.22     23.03 o 
   0   2  20      133.58      114.70     32.70 o 
   2   2  20       88.82       77.66     29.36 o 
   4   2  20       17.52       24.80     22.36 o 
   6   2  20       61.61       44.10     28.93 o 
   8   2  20      251.61      240.50     79.79 o 
  10   2  20       65.05       45.47     49.79 o 
  -7   3  20      108.72       80.60     41.43 o 
  -5   3  20      180.37      346.22    105.17 o 
  -3   3  20      199.29      208.35     54.03 o 
  -1   3  20      245.24      203.80     69.66 o 
   1   3  20      146.88      117.79     33.44 o 
   3   3  20      194.31      142.39     52.01 o 
   5   3  20       38.99       84.87     31.32 o 
 -11   1  21       14.13       11.18     25.14 o 
  -9   1  21      187.81      143.82     79.17 o 
  -7   1  21      406.87      417.43    111.72 o 
  -5   1  21      415.36      389.49    123.54 o 
  -3   1  21       72.55       93.92     33.23 o 
  -1   1  21       66.18       87.39     50.64 o 
   1   1  21       67.27       76.96     38.58 o 
   3   1  21      376.71      426.44     97.58 o 
   5   1  21      122.34      160.30     34.41 o 
   7   1  21       70.22       -4.86     54.65 o 
   9   1  21      112.27      162.97     67.76 o 
  11   1  21        7.96       27.93     31.57 o 
  -8   2  21       59.09       83.08     39.50 o 
  -6   2  21       21.97       24.69     16.71 o 
  -4   2  21      130.14      164.98     46.43 o 
  -2   2  21      259.23      261.12     45.00 o 
   0   2  21      642.84      500.75    158.53 o 
   2   2  21      464.59      357.47    278.34 o 
   4   2  21       18.98       22.89     23.56 o 
   6   2  21      140.48      142.90     46.75 o 
   8   2  21      181.78      203.29    100.79 o 
  -8   0  22       83.06       21.62     65.82 o 
  -6   0  22      422.83      482.60    128.00 o 
  -4   0  22     1184.16     1997.19    450.54 o 
  -2   0  22      694.60     1069.64    198.43 o 
   0   0  22      431.00       71.89    165.40 o 
   2   0  22       11.76       47.36     38.62 o 
   4   0  22      110.07      119.50     54.40 o 
   6   0  22      140.11      145.24    107.60 o 
   8   0  22      137.47      207.66     87.92 o 
  -7   1  22       37.57       43.51     36.90 o 
  -5   1  22       24.32       69.05     37.45 o 
  -3   1  22       27.81       36.96     35.95 o 
  -1   1  22        1.25        0.78     22.31 o 
   1   1  22       43.12       56.88     36.21 o 
   3   1  22       93.43      141.35     63.88 o 
   5   1  22      242.38      284.57     61.79 o 
   7   1  22        3.95      -25.26     25.26 o 
  -2   2  22      139.60      133.09     30.70 o 
   0   2  22      387.01      400.51     61.69 o 
   2   2  22      247.91      247.58     60.76 o 
                                                 
